# Supplementary material for: Impact of ultraviolet filters and polycyclic aromatic hydrocarbon from recreational activities on water reservoirs in southeast Queensland Australia
Source: Environ Toxicol Chem. 2025 Jan 9;44(3):674–82. doi: 10.1093/etojnl/vgaf007 (PMC11864206; doi:10.1093/etojnl/vgaf007)
Supplement: vgaf007_Supplementary_Data [file vgaf007_supplementary_data.zip]

Archive with 3 entries (2 files):
- vgaf007_Supplementary_Data/
- vgaf007_Supplementary_Data/SI Tables.xlsx
- vgaf007_Supplementary_Data/Supplementary information.docx
