# Supplementary material for: Impact of ultraviolet filters and polycyclic aromatic hydrocarbon from recreational activities on water reservoirs in southeast Queensland Australia
Source: Environ Toxicol Chem. 2025 Jan 9;44(3):674–82. doi: 10.1093/etojnl/vgaf007 (PMC11864206; doi:10.1093/etojnl/vgaf007)
Supplement: vgaf007_Supplementary_Data [file vgaf007_supplementary_data.zip › vgaf007_Supplementary_Data/SI Tables.xlsx]

## Sheet: SI1 Winter 2014
	Calculated LODs
	LOD	1/2 LOR	LOB	LOR	LOQ		LMD-SP001	BOD-SP001	BOD-SP001*	POD-SP001	BPD-SP001	BPD-SP001*	EMD-SP001	SOD-SP010	SOD-SP011	SOD-SP011*	SOD-SP001	SOD-SP001*	WID-SP004	WID-SP001	WID-SP001*	NOD-SP091	NOD-SP001	LAK-SP001	NOD-SP023	WYD-SP001	MAD-SP004	LND-SP014	HID-SP001	HID-SP002	HID-SP002*	MOD-SP002
Analytes							ng/sampler	ng/sampler	ng/sampler	ng/sampler	ng/sampler	ng/sampler	ng/sampler	ng/sampler	ng/sampler	ng/sampler	ng/sampler	ng/sampler	ng/sampler	ng/sampler	ng/sampler	ng/sampler	ng/sampler	ng/sampler	ng/sampler	ng/sampler	ng/sampler	ng/sampler	ng/sampler	ng/sampler	ng/sampler	ng/sampler
Naphthalene	64.8508	422.065	844.129	844.129	216.169		<LOR	<LOR	<LOR	<LOR	<LOR	<LOR	<LOR	<LOR	<LOR	<LOR	<LOR	<LOR	<LOR	<LOR	<LOR	<LOR	<LOR	<LOR	<LOR	<LOR	<LOR	<LOR	<LOR	<LOR	<LOR	<LOR
Acenaphthylene	1.09564	2.28025	4.5605	4.5605	3.65214		5.5	24	22	<LOR	<LOR	<LOR	<LOR	<LOR	7.6	9.2	<LOR	<LOR	<LOR	<LOR	<LOR	<LOR	<LOR	9.8	<LOR	<LOR	8.3	<LOR	18	33	32	<LOR
Acenaphthene	5.5557	2.77785	2.5798	5.5557	18.519		7.8*	5.5*	5.1*	<LOR	3.5*	3.1*	<LOR	<LOR	<LOR	2.9*	<LOR	<LOR	<LOR	<LOR	<LOR	<LOR	3.1*	5.9*	<LOR	4.4*	2.8*	3*	5.3*	7.1*	7.7*	<LOR
Fluorene	3.07245	8.75941	17.5188	17.5188	10.2415		<LOR	22	26	<LOR	18	<LOR	<LOR	<LOR	<LOR	<LOR	<LOR	<LOR	<LOR	<LOR	23	<LOR	20	29	<LOR	34	22	<LOR	23	47	48	<LOR
Phenanthrene	11.3071	5.65357	9.12847	11.3071	37.6904		120	200	200	53	57	56	51	39	39	41	29*	38	79	84	84	17*	70	61	33*	76	42	21*	84	220	210	34*
Anthracene	1.67589	6.27964	12.5593	12.5593	5.58629		<LOR	28	27	<LOR	<LOR	<LOR	<LOR	<LOR	<LOR	<LOR	<LOR	<LOR	<LOR	<LOR	<LOR	<LOR	<LOR	<LOR	<LOR	<LOR	<LOR	<LOR	<LOR	22	24	<LOR
Fluoranthene	1.28195	0.696733	1.39347	1.39347	4.27317		37	110	110	9	13	11	11	<LOR	23	29	23	22	11	18	22	4.0*	19.2	15	6.2	18	43	5.9	21	76	55	48
Pyrene	1.618	0.7875	1.575	1.575	5.39334		25	84	92	8.1	8.5	7.1	7.3	<LOR	14	18	14	14	8.9	11	11	4.8*	10	12	5.1*	13	24	5.7	16	59	43	27
Benzo (a) anthrancene	0.154365	0.0771825	0.109153	0.154365	0.51455		1.4	11	12	0.4*	0.6	0.4*	0.4*	0.5*	0.8	1	0.7	0.8	0.4*	0.6	0.4*	0.3*	0.6	0.6	0.2*	0.7	1.7	0.3*	1.2	4.5	3.5	2.3
Chrysene	0.131584	0.211603	0.423205	0.423205	0.438613		5.4	20	23	1.3	2.2	2	1.6	3.3	2.8	3	2.5	2.6	2.9	2.9	3	1.1	3.1	1.9	1.1	4.5	5.6	1	3.1	10	7.4	5.5
Benzo (bjk) fluoranthene	0.284002	0.646733	1.29347	1.29347	0.946673		2.3	7	7.3	<LOR	<LOR	1.4	<LOR	<LOR	2	1.4	1.4	<LOR	<LOR	<LOR	<LOR	<LOR	<LOR	<LOR	<LOR	1.4	1.6	<LOR	<LOR	2	1.4	2.7
Benzo (e) pyrene	0.0664401	0.741832	1.48366	1.48366	0.221467		<LOR	3.2	3.3	<LOR	<LOR	<LOR	<LOR	<LOR	<LOR	<LOR	<LOR	<LOR	<LOR	<LOR	<LOR	<LOR	<LOR	<LOR	<LOR	<LOR	<LOR	<LOR	<LOR	<LOR	<LOR	<LOR
Benzo (a) pyrene	0.22094	0.181066	0.362132	0.362132	0.736465		<LOR	1	1	<LOR	<LOR	<LOR	<LOR	<LOR	<LOR	<LOR	<LOR	<LOR	<LOR	<LOR	<LOR	<LOR	<LOR	<LOR	<LOR	<LOR	<LOR	<LOR	<LOR	0.5*	0.4*	0.4*
Indeno (1,2,3-cd) pyrene	0.299714	0.149857	ND	0.299714	0.999047		<LOR	<LOR	<LOR	<LOR	<LOR	<LOR	<LOR	<LOR	<LOR	<LOR	<LOR	<LOR	<LOR	<LOR	<LOR	<LOR	<LOR	<LOR	<LOR	<LOR	<LOR	<LOR	<LOR	<LOR	<LOR	0.6*
Dibenzo (a,h) anthracene	0.386412	0.193206	ND	0.386412	1.28804		<LOR	<LOR	<LOR	<LOR	<LOR	<LOR	<LOR	<LOR	<LOR	<LOR	<LOR	<LOR	<LOR	<LOR	<LOR	<LOR	<LOR	<LOR	<LOR	<LOR	<LOR	<LOR	<LOR	<LOR	<LOR	<LOR
Benzo (g,h,i) perylene	0.288271	0.144135	ND	0.288271	0.960902		<LOR	1	1	<LOR	0.30*	<LOR	<LOR	0.4*	<LOR	0.4*	<LOR	0.4*	<LOR	0.3*	0.3*	<LOR	<LOR	0.3*	<LOR	0.4*	0.4*	<LOR	<LOR	<LOR	<LOR	0.9*
							SOD-SP001	SOD-SP001	WID-SP001	WID-SP001	HID-SP002	HID-SP002*	BPD-SP001	BPD-SP001	BOD-SP001	BOD-SP001	SOD-SP010	SOD-SP011	SOD-SP011	HID-SP001	LND-SP014	WYD-SP001	LMD-SP001	WID-SP004	MAD-SP004	NOD-SP091	NOD-SP023	NOD-SP001	LAK-SP001	EMD-SP001	POD-SP001	MOD-SP002
Analytes							ng/L	ng/L	ng/L	ng/L	ng/L	ng/L	ng/L	ng/L	ng/L	ng/L	ng/L	ng/L	ng/L	ng/L	ng/L	ng/L	ng/L	ng/L	ng/L	ng/L	ng/L	ng/L	ng/L	ng/L	ng/L	ng/L
Naphthalene							<LOR	<LOR	<LOR	<LOR	<LOR	<LOR	<LOR	<LOR	<LOR	<LOR	<LOR	<LOR	<LOR	<LOR	<LOR	<LOR	<LOR	<LOR	<LOR	<LOR	<LOR	<LOR	<LOR	<LOR	<LOR	<LOR
Acenaphthylene							0.0854161	0.0854161	0.0854161	0.0854161	1.22553	1.1884	0.0854161	0.0854161	0.891298	0.817023	0.0854161	0.282244	0.341664	0.668473	0.0854161	0.0854161	0.204256	0.0854161	0.308241	0.0854161	0.0854161	0.0854161	0.363947	0.0854161	0.0854161	0.0854161
Acenaphthene							0.045391	0.045391	0.045391	0.045391	0.115099	0.124825	0.0567387	0.0502543	0.0891609	0.0826765	0.045391	0.045391	0.0470121	0.0859187	0.0486332	0.0713287	0.126446	0.045391	0.045391	0.045391	0.045391	0.0502543	0.0956453	0.045391	0.045391	0.045391
Fluorene							0.0964482	0.0964482	0.0964482	0.252081	0.515121	0.526081	0.19728	0.0964482	0.241121	0.284961	0.0964482	0.0964482	0.0964482	0.252081	0.0964482	0.372641	0.0964482	0.0964482	0.241121	0.0964482	0.0964482	0.219201	0.317841	0.0964482	0.0964482	0.0964482
Phenanthrene							0.159298	0.208735	0.461414	0.461414	1.20847	1.15354	0.313102	0.307609	1.09861	1.09861	0.214228	0.214228	0.225214	0.461414	0.115354	0.41747	0.659163	0.433949	0.230707	0.0933814	0.18127	0.384512	0.335075	0.280144	0.29113	0.186763
Anthracene							0.0281289	0.0281289	0.0281289	0.0281289	0.0982278	0.107158	0.0281289	0.0281289	0.125017	0.120552	0.0281289	0.0281289	0.0281289	0.0281289	0.0281289	0.0281289	0.0281289	0.0281289	0.0281289	0.0281289	0.0281289	0.0281289	0.0281289	0.0281289	0.0281289	0.0281289
Fluoranthene							0.316935	0.303155	0.164489	0.201042	0.641969	0.464583	0.179137	0.151578	0.792535	0.792535	0.00654499	0.316935	0.399614	0.289375	0.0775012	0.166094	0.509852	0.0966544	0.330971	0.0551191	0.0854346	0.217043	0.206697	0.151578	0.124018	0.421765
Pyrene							0.244144	0.244144	0.121706	0.121706	0.597718	0.435625	0.14823	0.123816	0.714075	0.782082	0.00896262	0.244144	0.313899	0.279021	0.0943338	0.145123	0.435971	0.0943095	0.219277	0.0837064	0.0889381	0.139822	0.209266	0.127303	0.141255	0.286107
Benzo (a) anthrancene							0.00272538	0.00311473	0.00177046	0.00118031	0.012671	0.00985521	0.00233604	0.00155736	0.0280119	0.0305584	0.00149853	0.00311473	0.00389341	0.00467209	0.0011275	0.0020901	0.00545077	0.00115011	0.00452229	0.00116802	0.000778681	0.002047	0.00233604	0.00155736	0.00155736	0.00661316
Chrysene							0.00947618	0.00985523	0.00834548	0.00863326	0.0274733	0.0203302	0.00833904	0.00758094	0.0497365	0.0571969	0.00964442	0.0106133	0.0113714	0.0117505	0.00365957	0.0131037	0.0204685	0.00813362	0.0145423	0.00416952	0.00416952	0.0103049	0.0072019	0.00606476	0.00492761	0.0154258
Benzo (bjk) fluoranthene							0.00473256	0.00219726	0.00168126	0.00168126	0.00494859	0.00346401	0.00219726	0.00473256	0.015741	0.0164156	0.00170643	0.00676081	0.00473256	0.00219726	0.00212298	0.00366359	0.00777493	0.0016401	0.00375055	0.00219726	0.00219726	0.00193393	0.00219726	0.00219726	0.00219726	0.00681271
Benzo (e) pyrene							0.00237536	0.00237536	0.00182734	0.00182734	0.00175043	0.00175043	0.00237536	0.00237536	0.00689923	0.00711483	0.00185374	0.00237536	0.00237536	0.00237536	0.00229638	0.00184805	0.00237536	0.00178387	0.00166077	0.00237536	0.00237536	0.00209568	0.00237536	0.00237536	0.00237536	0.00237536
Benzo (a) pyrene							0.000605335	0.000605335	0.000463365	0.000463365	0.00123139	0.000985111	0.000605335	0.000605335	0.00223872	0.00223872	0.000470286	0.000605335	0.000605335	0.000605335	0.000584894	0.000468784	0.000605335	0.000452043	0.000420021	0.000605335	0.000605335	0.000532885	0.000605335	0.000605335	0.000605335	0.00100454
Indeno (1,2,3-cd) pyrene							0.000501084	0.000501084	0.000387217	0.000387217	0.000371326	0.000371326	0.000501084	0.000501084	0.000339343	0.000339343	0.000392534	0.000501084	0.000501084	0.000501084	0.000484721	0.000391231	0.000501084	0.000378302	0.000352654	0.000501084	0.000501084	0.000442865	0.000501084	0.000501084	0.000501084	0.00151321
Dibenzo (a,h) anthracene							0.000608469	0.000608469	0.000468658	0.000468658	0.000449069	0.000449069	0.000608469	0.000608469	0.000409587	0.000409587	0.000475359	0.000608469	0.000608469	0.000608469	0.000588321	0.000473895	0.000608469	0.000457593	0.000426199	0.000608469	0.000608469	0.000537101	0.000608469	0.000608469	0.000608469	0.000608469
Benzo (g,h,i) perylene							0.000452309	0.00129231	0.00074776	0.00074776	0.000334505	0.000334505	0.000969234	0.000452309	0.00218133	0.00218133	0.00101103	0.000452309	0.00129231	0.000452309	0.000437427	0.00100785	0.000452309	0.000340809	0.0009074	0.000452309	0.000452309	0.000399522	0.000969234	0.000452309	0.000452309	0.00219092
							SOD-SP001	SOD-SP001	WID-SP001	WID-SP001	HID-SP002	HID-SP002*	BPD-SP001	BPD-SP001	BOD-SP001	BOD-SP001	SOD-SP010	SOD-SP011	SOD-SP011	HID-SP001	LND-SP014	WYD-SP001	LMD-SP001	WID-SP004	MAD-SP004	NOD-SP091	NOD-SP023	NOD-SP001	LAK-SP001	EMD-SP001	POD-SP001	MOD-SP002
		1/2 LOB	LOB				ng/sampler	ng/sampler	ng/sampler	ng/sampler	ng/sampler	ng/sampler	ng/sampler	ng/sampler	ng/sampler	ng/sampler	ng/sampler	ng/sampler	ng/sampler	ng/sampler	ng/sampler	ng/sampler	ng/sampler	ng/sampler	ng/sampler	ng/sampler	ng/sampler	ng/sampler	ng/sampler	ng/sampler	ng/sampler	ng/sampler
Octyl salicylate		147.417	294.835				<LOR	<LOR	<LOR	<LOR	<LOR	<LOR	<LOR	<LOR	<LOR	<LOR	<LOR	<LOR	<LOR	<LOR	<LOR	<LOR	<LOR	<LOR	<LOR	<LOR	<LOR	<LOR	<LOR	<LOR	<LOR	<LOR
Homosalate		270.238	540.477				<LOR	<LOR	<LOR	<LOR	<LOR	<LOR	<LOR	<LOR	<LOR	<LOR	<LOR	<LOR	<LOR	<LOR	<LOR	<LOR	<LOR	<LOR	<LOR	<LOR	<LOR	<LOR	<LOR	<LOR	<LOR	<LOR
Octyl methoxycinnamate		31.0145	62.0289				<LOR	<LOR	<LOR	<LOR	<LOR	<LOR	<LOR	<LOR	<LOR	<LOR	<LOR	<LOR	<LOR	<LOR	<LOR	<LOR	<LOR	<LOR	<LOR	105	73	<LOR	<LOR	<LOR	<LOR	<LOR
Octocrylene		49.4359	98.8718				<LOR	<LOR	<LOR	<LOR	<LOR	<LOR	<LOR	<LOR	<LOR	<LOR	<LOR	<LOR	<LOR	<LOR	<LOR	<LOR	<LOR	<LOR	<LOR	<LOR	<LOR	<LOR	<LOR	<LOR	<LOR	<LOR
4-methylbenzylidene Campor		52.5456	105.091				<LOR	<LOR	<LOR	<LOR	<LOR	<LOR	<LOR	<LOR	<LOR	<LOR	<LOR	<LOR	<LOR	<LOR	<LOR	<LOR	<LOR	<LOR	<LOR	<LOR	<LOR	<LOR	<LOR	<LOR	<LOR	<LOR
Oxybenzone		77.2038	154.408				<LOR	<LOR	<LOR	<LOR	<LOR	<LOR	<LOR	<LOR	<LOR	<LOR	<LOR	<LOR	<LOR	<LOR	<LOR	<LOR	<LOR	<LOR	<LOR	<LOR	<LOR	<LOR	<LOR	<LOR	<LOR	<LOR
							SOD-SP001	SOD-SP001	WID-SP001	WID-SP001	HID-SP002	HID-SP002*	BPD-SP001	BPD-SP001	BOD-SP001	BOD-SP001	SOD-SP010	SOD-SP011	SOD-SP011	HID-SP001	LND-SP014	WYD-SP001	LMD-SP001	WID-SP004	MAD-SP004	NOD-SP091	NOD-SP023	NOD-SP001	LAK-SP001	EMD-SP001	POD-SP001	MOD-SP002
							ng/L	ng/L	ng/L	ng/L	ng/L	ng/L	ng/L	ng/L	ng/L	ng/L	ng/L	ng/L	ng/L	ng/L	ng/L	ng/L	ng/L	ng/L	ng/L	ng/L	ng/L	ng/L	ng/L	ng/L	ng/L	ng/L
Octyl salicylate							0.863723	0.863723	0.635604	0.635604	0.602016	0.602016	0.863723	0.863723	0.536714	0.536714	0.646738	0.863723	0.863723	0.863723	0.831516	0.642997	0.863723	0.617384	0.563865	0.863723	0.863723	0.746271	0.863723	0.863723	0.863723	0.863723
Homosalate							1.15929	1.15929	0.873038	0.873038	0.831741	0.831741	1.15929	1.15929	0.749823	0.749823	0.887103	1.15929	1.15929	1.15929	1.11842	0.883418	1.15929	0.850103	0.784302	1.15929	1.15929	1.0128	1.15929	1.15929	1.15929	1.15929
Octyl methoxycinnamate							0.129308	0.129308	0.0975638	0.0975638	0.0929938	0.0929938	0.129308	0.129308	0.0839137	0.0839137	0.0991236	0.129308	0.129308	0.129308	0.124771	0.0987243	0.129308	0.0950206	0.0877389	0.437775	0.266137	0.11307	0.129308	0.129308	0.129308	0.129308
Octocrylene							0.200721	0.200721	0.151709	0.151709	0.144667	0.144667	0.200721	0.200721	0.130655	0.130655	0.154117	0.200721	0.200721	0.200721	0.193708	0.153514	0.200721	0.147783	0.136563	0.200721	0.200721	0.175659	0.200721	0.200721	0.200721	0.200721
4-methylbenzylidene Campor							0.669119	0.669119	0.449557	0.449557	0.41675	0.41675	0.669119	0.669119	0.357276	0.357276	0.459671	0.669119	0.669119	0.669119	0.638667	0.454053	0.669119	0.432786	0.380961	0.669119	0.669119	0.552577	0.669119	0.669119	0.669119	0.669119
Oxybenzone							1.06244	1.06244	1.06244	1.06244	1.06244	1.06244	1.06244	1.06244	1.06244	1.06244	1.06244	1.06244	1.06244	1.06244	1.06244	1.06244	1.06244	1.06244	1.06244	1.06244	1.06244	1.06244	1.06244	1.06244	1.06244	1.06244

## Sheet: SI2 Summer 2015
	LOD	1/2 LOR	LOB	LOR	LOQ		LMD-SP001	BOD-SP001	BOD-SP001*	POD-SP001	BPD-SP001	BPD-SP001*	EMD-SP001	SOD-SP010	SOD-SP011	SOD-SP001	SOD-SP001*	WID-SP004	WID-SP001	WID-SP001*	NOD-SP091	NOD-SP001	LAK-SP001	NOD-SP023	WYD-SP001	MOD-SP027	MAD-SP004	LND-SP014	HID-SP001	HID-SP002	HID-SP002*	MOD-SP002
Analytes							ng/sampler	ng/sampler	ng/sampler	ng/sampler	ng/sampler	ng/sampler	ng/sampler	ng/sampler	ng/sampler	ng/sampler	ng/sampler	ng/sampler	ng/sampler	ng/sampler	ng/sampler	ng/sampler	ng/sampler	ng/sampler	ng/sampler	ng/sampler	ng/sampler	ng/sampler	ng/sampler	ng/sampler	ng/sampler	ng/sampler
Naphthalene	64.8508	1160.28	2320.56	2320.56	216.169		<LOR	<LOR	<LOR	<LOR	<LOR	<LOR	<LOR	<LOR	<LOR	<LOR	<LOR	<LOR	<LOR	<LOR	<LOR	<LOR	<LOR	<LOR	<LOR	<LOR	<LOR	<LOR	<LOR	<LOR	<LOR	<LOR
Acenaphthylene	1.09564	4.70247	9.40495	9.40495	3.65214		<LOR	<LOR	<LOR	<LOR	<LOR	<LOR	<LOR	<LOR	9.99748	<LOR	<LOR	<LOR	<LOR	<LOR	<LOR	<LOR	<LOR	<LOR	<LOR	<LOR	<LOR	<LOR	<LOR	<LOR	<LOR	<LOR
Acenaphthene	5.5557	6.76877	13.5375	13.5375	18.519		<LOR	<LOR	<LOR	<LOR	<LOR	<LOR	<LOR	<LOR	<LOR	<LOR	<LOR	<LOR	<LOR	<LOR	<LOR	<LOR	<LOR	<LOR	<LOR	<LOR	<LOR	<LOR	<LOR	<LOR	<LOR	<LOR
Fluorene	3.07245	33.1608	66.3216	66.3216	10.2415		<LOR	<LOR	<LOR	<LOR	<LOR	<LOR	<LOR	<LOR	<LOR	<LOR	<LOR	<LOR	<LOR	<LOR	<LOR	<LOR	<LOR	<LOR	<LOR	<LOR	<LOR	<LOR	<LOR	<LOR	<LOR	<LOR
Phenanthrene	11.3071	50.6345	101.269	101.269	37.6904		<LOR	<LOR	<LOR	<LOR	<LOR	<LOR	<LOR	<LOR	<LOR	<LOR	<LOR	<LOR	<LOR	<LOR	<LOR	<LOR	<LOR	<LOR	<LOR	<LOR	<LOR	<LOR	<LOR	<LOR	<LOR	<LOR
Anthracene	1.67589	6.56201	13.124	13.124	5.58629		<LOR	<LOR	<LOR	<LOR	<LOR	<LOR	<LOR	<LOR	<LOR	13.4227	<LOR	<LOR	<LOR	<LOR	<LOR	<LOR	<LOR	<LOR	<LOR	<LOR	17.0391	<LOR	<LOR	<LOR	<LOR	13.6
Fluoranthene	1.28195	10.8811	21.7622	21.7622	4.27317		26.9841	31.5662	35.2849	<LOR	<LOR	<LOR	<LOR	22.0244	114.668	134.321	134.422	<LOR	<LOR	<LOR	<LOR	<LOR	<LOR	<LOR	<LOR	<LOR	293.799	<LOR	<LOR	<LOR	<LOR	160.193
Pyrene	1.618	12.7714	25.5428	25.5428	5.39334		<LOR	<LOR	<LOR	<LOR	<LOR	<LOR	<LOR	<LOR	54.7457	38.6149	56.9032	<LOR	<LOR	<LOR	<LOR	<LOR	<LOR	<LOR	<LOR	<LOR	145.904	<LOR	<LOR	<LOR	<LOR	97.6346
Benzo (a) anthrancene	0.154365	0.316052	0.632103	0.632103	0.51455		1.69487	1.1726	1.3277	<LOR	<LOR	<LOR	<LOR	0.790748	5.4058	6.20853	6.00054	<LOR	<LOR	<LOR	<LOR	<LOR	<LOR	<LOR	<LOR	1.02882	11.9721	<LOR	<LOR	0.639717	<LOR	7.65048
Chrysene	0.131584	0.821229	1.64246	1.64246	0.438613		6.20509	3.49991	3.79299	<LOR	<LOR	<LOR	3.2797	3.26014	9.91312	11.47	12.8013	5.19984	2.81302	2.39492	<LOR	2.37933	2.23754	4.39929	3.54068	3.04159	22.2329	<LOR	2.2975	3.37039	3.33478	13.5581
Benzo (bjk) fluoranthene	0.284002	0.261251	0.522502	0.522502	0.946673		1.50254	0.74*	0.82*	<LOR	<LOR	<LOR	0.62*	0.92*	2.50617	2.49932	2.81392	1.38733	<LOR	<LOR	<LOR	<LOR	<LOR	0.94*	0.64*	0.979779	5.28287	<LOR	<LOR	0.59*	0.53*	3.87614
Benzo (e) pyrene	0.0664401	0.286438	0.572875	0.572875	0.221467		1.83423	1.00017	1.21519	<LOR	<LOR	<LOR	0.749445	0.847702	2.76498	2.09124	2.94329	1.19909	<LOR	<LOR	<LOR	<LOR	0.675235	1.06188	0.598875	0.909045	7.66383	0.577198	0.846957	0.915934	1.03687	4.73252
Benzo (a) pyrene	0.22094	0.138382	0.276765	0.276765	0.736465		0.33*	<LOR	<LOR	<LOR	<LOR	<LOR	<LOR	<LOR	0.839447	0.73*	0.73*	<LOR	<LOR	<LOR	<LOR	<LOR	<LOR	<LOR	<LOR	<LOR	1.24441	<LOR	<LOR	<LOR	<LOR	1.55341
I<LOReno (1,2,3-cd) pyrene	0.299714	0.149857	<LOR	0.299714	0.999047		<LOR	<LOR	<LOR	<LOR	<LOR	<LOR	<LOR	0.55*	1.22747	1.18069	1.82782	<LOR	<LOR	<LOR	<LOR	<LOR	<LOR	<LOR	<LOR	<LOR	2.84546	<LOR	<LOR	<LOR	<LOR	2.47202
Dibenzo (a,h) anthracene	0.386412	0.193206	<LOR	0.386412	1.28804		<LOR	<LOR	<LOR	<LOR	<LOR	<LOR	<LOR	<LOR	<LOR	<LOR	<LOR	<LOR	<LOR	<LOR	<LOR	<LOR	<LOR	<LOR	<LOR	<LOR	<LOR	<LOR	<LOR	<LOR	<LOR	<LOR
Benzo (g,h,i) perylene	0.288271	0.399826	0.799651	0.799651	0.960902		<LOR	<LOR	<LOR	<LOR	<LOR	<LOR	<LOR	<LOR	2.03443	<LOR	2.06001	<LOR	<LOR	<LOR	<LOR	<LOR	<LOR	<LOR	<LOR	<LOR	4.56077	<LOR	<LOR	<LOR	<LOR	4.45646
							NOD-SP023	NOD-SP091	BPD-SP001	*BPD-SP001	LAM-SP001	HID-SP001	EMD-SP001	SOD-SP010	SOD-SP001	*SOD-SP001	POD-SP001	WID-SP004	SOD-SP011	WID-SP001	*WID-SP001	MOD-SP027	HID-SP002	*HID-SP002	BOD-SP001	*BOD-SP001	LND-SP014	WYD-SP001	MAD-SP004	NOD-SP001	LAK-SP001	MOD-SP002
Analytes							ng/L	ng/L	ng/L	ng/L	ng/L	ng/L	ng/L	ng/L	ng/L	ng/L	ng/L	ng/L	ng/L	ng/L	ng/L	ng/L	ng/L	ng/L	ng/L	ng/L	ng/L	ng/L	ng/L	ng/L	ng/L	ng/L
Naphthalene							<LOR	<LOR	<LOR	<LOR	<LOR	<LOR	<LOR	<LOR	<LOR	<LOR	<LOR	<LOR	<LOR	<LOR	<LOR	<LOR	<LOR	<LOR	<LOR	<LOR	<LOR	<LOR	<LOR	<LOR	<LOR	<LOR
Acenaphthylene							0.174546	0.174546	0.174546	0.174546	0.174546	0.174546	0.174546	0.174546	0.371374	0.174546	0.174546	0.174546	0.174546	0.174546	0.174546	0.174546	0.174546	0.174546	0.174546	0.174546	0.174546	0.174546	0.174546	0.174546	0.174546	0.174546
Acenaphthene							0.110235	0.110235	0.110235	0.110235	0.110235	0.110235	0.110235	0.110235	0.110235	0.110235	0.110235	0.110235	0.110235	0.110235	0.110235	0.110235	0.110235	0.110235	0.110235	0.110235	0.110235	0.110235	0.110235	0.110235	0.110235	0.110235
Fluorene							0.361681	0.361681	0.361681	0.361681	0.361681	0.361681	0.361681	0.361681	0.361681	0.361681	0.361681	0.361681	0.361681	0.361681	0.361681	0.361681	0.361681	0.361681	0.361681	0.361681	0.361681	0.361681	0.361681	0.361681	0.361681	0.361681
Phenanthrene							0.280144	0.280144	0.280144	0.280144	0.280144	0.280144	0.280144	0.280144	0.280144	0.280144	0.280144	0.280144	0.280144	0.280144	0.280144	0.280144	0.280144	0.280144	0.280144	0.280144	0.280144	0.280144	0.280144	0.280144	0.280144	0.280144
Anthracene							0.0294683	0.0294683	0.0294683	0.0294683	0.0294683	0.0294683	0.0294683	0.0294683	0.0599308	0.0294683	0.0294683	0.0294683	0.0294683	0.0294683	0.0294683	0.0294683	0.0294683	0.0294683	0.0294683	0.0294683	0.0294683	0.0294683	0.0759033	0.0294683	0.0294683	0.0607226
Fluoranthene							0.145332	0.151578	0.0814465	0.0814465	0.086578	0.109917	0.0605673	0.152151	1.14798	1.14885	0.113265	0.0807417	0.557387	0.0578123	0.0578123	0.151578	0.0905318	0.0905318	0.259795	0.290401	0.118663	0.0697324	1.81018	0.0796319	0.115744	1.99132
Pyrene							0.216026	0.226705	0.113792	0.113792	0.0454126	0.158769	0.082043	0.105401	0.396679	0.584549	0.163885	0.112791	0.301232	0.07795	0.07795	0.226705	0.128024	0.128024	0.128024	0.128024	0.172722	0.0958861	1.04306	0.111106	0.168264	1.51822
Benzo (a) anthrancene							0.00121532	0.00124589	0.000831128	0.000831128	0.00278972	0.00100131	0.000698737	0.00196905	0.0175552	0.016967	0.00102628	0.000824503	0.0110176	0.000680681	0.000680681	0.00400563	0.00176912	0.000884951	0.00324279	0.00367172	0.00105538	0.000756511	0.0278123	0.000816931	0.00103367	0.0277682
Chrysene							0.0162697	0.00310819	0.00207953	0.00207953	0.0100442	0.00700818	0.00700638	0.00792995	0.0316406	0.0353128	0.00256346	0.013082	0.0197869	0.00585636	0.00498591	0.0115291	0.00909519	0.0089991	0.0094447	0.0102356	0.00263551	0.00818117	0.0504897	0.00593155	0.00704414	0.047929
Benzo (bjk) fluoranthene							0.00308329	0.000878905	0.000595803	0.000595803	0.00227281	0.00071141	0.00120128	0.00203414	0.0062061	0.00698728	0.000728865	0.00315427	0.0045835	0.000494478	0.000494478	0.00331205	0.00142741	0.00128885	0.00179578	0.00198969	0.0007485	0.00133847	0.0108995	0.000585999	0.000733467	0.0122429
Benzo (e) pyrene							0.00333085	0.000930886	0.000636725	0.000636725	0.00272588	0.00220918	0.00140781	0.00179098	0.00496243	0.00698431	0.000774826	0.00261257	0.00489445	0.000532644	0.000532644	0.00291799	0.00212996	0.00241119	0.00232585	0.00282586	0.00158244	0.00120774	0.0152107	0.000626572	0.00181483	0.0142128
Benzo (a) pyrene							0.000459812	0.000470816	0.000319378	0.000319378	0.000494653	0.000381204	0.000271622	0.000306944	0.0017946	0.0018116	0.000390551	0.000316883	0.00152949	0.000265216	0.000265216	0.000470816	0.00033885	0.00033885	0.00033885	0.00033885	0.000401049	0.00029241	0.00255665	0.000314132	0.000393004	0.00488168
I<Reno (1,2,3-cd) pyrene							0.000489897	0.000501084	0.000345233	0.000345233	0.000239355	0.000408411	0.00029702	0.001213	0.00293095	0.00453741	0.00041828	0.000342702	0.00229917	0.000290916	0.000290916	0.000501084	0.000365147	0.000365147	0.000365147	0.000365147	0.000428893	0.000318208	0.00594334	0.00034	0.000420775	0.00773534
Dibenzo (a,h) anthracene							0.000594674	0.000608469	0.000417025	0.000417025	0.000283982	0.000494859	0.00035732	0.000401412	0.000450453	0.000450453	0.000506872	0.000413858	0.000337027	0.000349512	0.000349512	0.000608469	0.00044151	0.00044151	0.00044151	0.00044151	0.000520011	0.000383368	0.000377342	0.000410441	0.000509863	0.000608469
Benzo (g,h,i) perylene							0.00126324	0.00129231	0.000888082	0.000888082	0.000609995	0.0010522	0.000762487	0.000855194	0.000958543	0.00493652	0.00107768	0.00088143	0.00366276	0.000746271	0.000746271	0.00129231	0.000939737	0.000939737	0.000939737	0.000939737	0.00110533	0.000817418	0.00917516	0.000874294	0.00108402	0.0134805
							NOD-SP023	NOD-SP091	BPD-SP001	*BPD-SP001	LAM-SP001	HID-SP001	EMD-SP001	SOD-SP010	SOD-SP001	*SOD-SP001	POD-SP001	WID-SP004	SOD-SP011	WID-SP001	*WID-SP001		HID-SP002	*HID-SP002	BOD-SP001	*BOD-SP001	LND-SP014	WYD-SP001	MAD-SP004	NOD-SP001	LAK-SP001	MOD-SP002
		1/2 LOB	LOB				ng/sampler	ng/sampler	ng/sampler	ng/sampler	ng/sampler	ng/sampler	ng/sampler	ng/sampler	ng/sampler	ng/sampler	ng/sampler	ng/sampler	ng/sampler	ng/sampler	ng/sampler		ng/sampler	ng/sampler	ng/sampler	ng/sampler	ng/sampler	ng/sampler	ng/sampler	ng/sampler	ng/sampler	ng/sampler
Octyl salicylate		147.417	294.835				<LOR	<LOR	352	<LOR	<LOR	<LOR	<LOR	<LOR	<LOR	<LOR	<LOR	<LOR	<LOR	624.6	393.4		361.8	323.2	<LOR	<LOR	<LOR	331.8	<LOR	<LOR	<LOR	<LOR
Homosalate		270.238	540.477				<LOR	<LOR	<LOR	<LOR	<LOR	<LOR	<LOR	<LOR	<LOR	<LOR	<LOR	<LOR	<LOR	<LOR	<LOR		<LOR	<LOR	<LOR	<LOR	<LOR	<LOR	<LOR	<LOR	<LOR	<LOR
Octyl methoxycinnamate		31.0145	62.0289				<LOR	<LOR	<LOR	<LOR	<LOR	<LOR	<LOR	77.2	57.6	88.76	87.6	64	<LOR	60.2	130.8		95	89	<LOR	<LOR	<LOR	<LOR	<LOR	<LOR	<LOR	<LOR
Octocrylene		49.4359	98.8718				179	<LOR	<LOR	<LOR	<LOR	<LOR	<LOR	<LOR	239.6	941.6	141.2	<LOR	219	251.2	650.6		<LOR	<LOR	<LOR	<LOR	163	<LOR	326	<LOR	<LOR	265.6
4-methylbenzylidene Campor		52.5456	105.091				<LOR	<LOR	<LOR	<LOR	<LOR	229.6	434.2	<LOR	1768.8	1978.6	<LOR	<LOR	1180.6	220	1545		315	1040	<LOR	<LOR	<LOR	<LOR	2946	<LOR	<LOR	1400.4
Oxybenzone		77.2038	154.408				<LOR	<LOR	<LOR	<LOR	<LOR	<LOR	<LOR	<LOR	790	925	<LOR	<LOR	211	<LOR	<LOR		<LOR	<LOR	<LOR	<LOR	<LOR	443	483	<LOR	<LOR	395
							NOD-SP023	NOD-SP091	BPD-SP001	*BPD-SP001	LAM-SP001	HID-SP001	EMD-SP001	SOD-SP010	SOD-SP001	*SOD-SP001	POD-SP001	WID-SP004	SOD-SP011	WID-SP001	*WID-SP001		HID-SP002	*HID-SP002	BOD-SP001	*BOD-SP001	LND-SP014	WYD-SP001	MAD-SP004	NOD-SP001	LAK-SP001	MOD-SP002
							ng/L	ng/L	ng/L	ng/L	ng/L	ng/L	ng/L	ng/L	ng/L	ng/L	ng/L	ng/L	ng/L	ng/L	ng/L		ng/L	ng/L	ng/L	ng/L	ng/L	ng/L	ng/L	ng/L	ng/L	ng/L
Octyl salicylate							0.837112	0.861278	1.30974	0.721844	0.310839	0.676916	0.445441	0.520842	0.603922	0.603922	1.31555	0.542477	0.409332	1.83326	1.15467		1.44836	1.29384	0.588471	0.588471	0.717333	1.10625	0.480242	0.536847	0.701834	0.797315
Homosalate							1.12898	1.15827	0.764458	0.764458	0.472309	0.92644	0.638104	0.731806	0.834829	0.834829	0.949786	0.758313	0.593448	0.620784	0.620784		0.815823	0.815823	0.815823	0.815823	0.977617	0.693363	0.862476	0.751137	0.957257	1.07816
Octyl methoxycinnamate							0.126009	0.129248	0.0855752	0.0855752	0.0532658	0.103527	0.0715818	0.204099	0.173482	0.26733	0.299895	0.175254	0.066643	0.135287	0.293946		0.279678	0.262014	0.0912633	0.0912633	0.109207	0.0776977	0.0763157	0.0840925	0.106941	0.120363
Octocrylene							0.708716	0.198951	0.132112	0.132112	0.0828035	0.159567	0.110725	0.126578	0.704219	2.7675	0.471331	0.131054	0.461182	0.552642	1.43133		0.140805	0.140805	0.140805	0.140805	0.559752	0.120066	0.784737	0.129835	0.164789	1.00467
4-methylbenzylidene Campor							0.648248	0.674905	0.370109	0.370109	0.164803	2.14188	2.27719	0.34611	14.1846	15.867	0.509224	0.366924	5.4886	1.10298	7.74596		2.43594	8.04246	0.409856	0.409856	0.532546	0.318478	17.2206	0.362018	0.519637	16.1409
Oxybenzone							1.06244	1.06244	1.06244	1.06244	1.06244	1.06244	1.06244	1.06244	10.9003	12.763	1.06244	1.06244	2.91135	1.06244	1.06244		1.06244	1.06244	1.06244	1.06244	1.06244	6.11245	6.66437	1.06244	1.06244	5.45015

## Sheet: SI3 Winter 2015
	LOD	1/2 LOR	LOB	LOR	LOQ		LMD-SP001	LMD-SP001*	BOD-SP001	POD-SP001	BPD-SP001	EMD-SP001	SOD-SP010	SOD-SP011	SOD-SP001	WID-SP004	WID-SP004*	WID-SP001	NOD-SP091	NOD-SP001	LAK-SP001	NOD-SP023	WYD-SP001	MAD-SP004	MAD-SP004*	LND-SP014	HID-SP001	HID-SP002	MOD SP002	MOD SP002*
Analytes							ng/sampler	ng/sampler	ng/sampler	ng/sampler	ng/sampler	ng/sampler	ng/sampler	ng/sampler	ng/sampler	ng/sampler	ng/sampler	ng/sampler	ng/sampler	ng/sampler	ng/sampler	ng/sampler	ng/sampler	ng/sampler	ng/sampler	ng/sampler	ng/sampler	ng/sampler	ng/sampler	ng/sampler
Naphthalene	64.8508	246.241	492.483	492.483	216.169		<LOR	<LOR	<LOR	<LOR	<LOR	<LOR	<LOR	<LOR	<LOR	<LOR	<LOR	<LOR	<LOR	<LOR	<LOR	<LOR	<LOR	<LOR	<LOR	<LOR	<LOR	<LOR	<LOR	<LOR
Acenaphthylene	1.09564	0.607665	1.21533	1.21533	3.65214		3.8	4	5.1	3.6*	2.5*	11	2.1*	4.5	6.3	1.5*	1.3*	2.7*	1.5*	2.7*	5.3	5.7	1.5*	6.4	6.8	<LOR	2.8*	2.3*	3.2*	3.7
Acenaphthene	5.5557	3.22464	6.44928	6.44928	18.519		8.6*	8.7*	<LOR	<LOR	<LOR	8.4*	<LOR	<LOR	8.6*	<LOR	<LOR	<LOR	<LOR	<LOR	8.3*	7*	<LOR	<LOR	<LOR	<LOR	<LOR	<LOR	<LOR	<LOR
Fluorene	3.07245	11.5	23	23	10.2415		24	<LOR	32	38	34	35	<LOR	<LOR	26	<LOR	25	<LOR	<LOR	35	34	28	28	28	25	<LOR	<LOR	<LOR	<LOR	<LOR
Phenanthrene	11.3071	20.0972	40.1944	40.1944	37.6904		97	96	58	110	74	140	<LOR	<LOR	47	50	59	71	<LOR	93	68	58	56	51	<LOR	<LOR	<LOR	51	<LOR	<LOR
Anthracene	1.67589	3.42949	6.85899	6.85899	5.58629		<LOR	<LOR	12	<LOR	<LOR	<LOR	<LOR	<LOR	<LOR	<LOR	<LOR	<LOR	<LOR	<LOR	<LOR	<LOR	<LOR	<LOR	<LOR	<LOR	<LOR	<LOR	<LOR	<LOR
Fluoranthene	1.28195	4.42033	8.84066	8.84066	4.27317		28	27	49	23	12	40	15	25	23	11	15	26	<LOR	19	14	13	13	38	40	<LOR	15	21	20	20
Pyrene	1.618	4.7424	9.4848	9.4848	5.39334		19	18	49	16	<LOR	24	10	20	16	<LOR	<LOR	13	<LOR	12	12	11	11	26	26	<LOR	11	14	13	13
Benzo (a) anthrancene	0.154365	0.337773	0.675546	0.675546	0.51455		1.1	0.97	4	1.1	0.91	1.5	0.8	1.3	1.2	<LOR	0.95	0.68	<LOR	0.74	1	<LOR	<LOR	2.3	2.2	<LOR	<LOR	0.84	0.93	1.1
Chrysene	0.131584	0.607573	1.21515	1.21515	0.438613		3.7	3.6	7.2	3.2	2.1	5.8	2.7	2.8	3.2	2.7	3	3.6	<LOR	3.2	2.9	2	2.9	5.8	5.6	1.5	2	2.7	2.9	3.1
Benzo (bjk) fluoranthene	0.284002	0.240783	0.481567	0.481567	0.946673		1.1	1	2.4	0.91*	0.71*	1.3	0.75*	0.94*	1.1	1	1.4	6.2	0.51*	0.88*	1.2	0.82*	<LOR	1.6	1.6	0.49*	0.55*	0.75*	0.87*	0.92*
Benzo (e) pyrene	0.0664401	0.236929	0.473859	0.473859	0.221467		0.51	<LOR	1.4	0.5	0.52	0.62	0.5	0.49	0.48	<LOR	0.54	4.8	<LOR	<LOR	0.55	<LOR	ND	0.61	0.76	<LOR	<LOR	<LOR	<LOR	<LOR
Benzo (a) pyrene	0.22094	0.162327	0.324653	0.324653	0.736465		<LOR	<LOR	0.53*	<LOR	<LOR	<LOR	<LOR	<LOR	0.39*	<LOR	<LOR	3.2	<LOR	<LOR	<LOR	<LOR	ND	<LOR	<LOR	<LOR	<LOR	<LOR	<LOR	<LOR
Indeno (1,2,3-cd) pyrene	0.299714	0.474226	0.948452	0.948452	0.999047		<LOR	<LOR	1.2	<LOR	<LOR	1.1	1.1	1	<LOR	<LOR	<LOR	ND	<LOR	0.95*	1	<LOR	ND	1	1.1	<LOR	<LOR	<LOR	<LOR	1.1
Dibenzo (a,h) anthracene	0.386412	0.193206	ND	0.386412	1.28804		ND	ND	ND	ND	ND	ND	ND	ND	ND	ND	ND	ND	ND	ND	ND	ND	ND	ND	ND	ND	ND	ND	ND	ND
Benzo (g,h,i) perylene	0.288271	0.201225	0.402449	0.402449	0.960902		0.47*	0.41*	0.74*	<LOR	0.47*	0.43*	<LOR	0.48*	0.49*	<LOR	<LOR	ND	<LOR	0.57*	0.43*	<LOR	ND	0.57*	0.54*	<LOR	<LOR	<LOR	0.42*	0.41*
							LMD-SP001	LMD-SP001*	BOD-SP001	POD-SP001	BPD-SP001	EMD-SP001	SOD-SP010	SOD-SP011	SOD-SP001	WID-SP004	WID-SP004*	WID-SP001	NOD-SP091	NOD-SP001	LAK-SP001	NOD-SP023	WYD-SP001	MAD-SP004	MAD-SP004	LND-SP014	HID-SP001	HID-SP002	MOD-SP002	MOD-SP002*
							ng/L	ng/L	ng/L	ng/L	ng/L	ng/L	ng/L	ng/L	ng/L	ng/L	ng/L	ng/L	ng/L	ng/L	ng/L	ng/L	ng/L	ng/L	ng/L	ng/L	ng/L	ng/L	ng/L	ng/L
Naphthalene							<LOR	<LOR	<LOR	<LOR	<LOR	<LOR	<LOR	<LOR	<LOR	<LOR	<LOR	<LOR	<LOR	<LOR	<LOR	<LOR	<LOR	<LOR	<LOR	<LOR	<LOR	<LOR	<LOR	<LOR
Acenaphthylene							0.141122	0.14855	0.189401	0.133695	0.0928435	0.408512	0.0779886	0.167118	0.233966	0.0557061	0.0482786	0.100271	0.0557061	0.100271	0.196828	0.211683	0.0557061	0.237679	0.252534	0.02	0.103985	0.0854161	0.11884	0.137408
Acenaphthene							0.139415	0.141036	0.05	0.05	0.05	0.136173	0.05	0.05	0.139415	0.05	0.05	0.05	0.05	0.05	0.134552	0.113477	0.05	0.05	0.05	0.05	0.05	0.05	0.05	0.05
Fluorene							0.263041	0.13	0.350721	0.416481	0.372641	0.383601	0.13	0.13	0.284961	0.13	0.274001	0.13	0.13	0.383601	0.372641	0.306881	0.306881	0.306881	0.274001	0.13	0.13	0.13	0.13	0.13
Phenanthrene							0.532824	0.52733	0.318596	0.604233	0.406484	0.769024	0.11	0.11	0.258172	0.274651	0.324089	0.390005	0.11	0.510851	0.373526	0.318596	0.307609	0.280144	0.11	0.11	0.11	0.280144	0.11	0.11
Anthracene							0.02	0.02	0.0535788	0.02	0.02	0.02	0.02	0.02	0.02	0.02	0.02	0.02	0.02	0.02	0.02	0.02	0.02	0.02	0.02	0.02	0.02	0.02	0.02	0.02
Fluoranthene							0.269403	0.259782	0.344695	0.176191	0.165357	0.295123	0.132943	0.328395	0.316935	0.100521	0.137074	0.202366	0.060631	0.175452	0.192917	0.179137	0.173221	0.250248	0.263419	<LOR	0.206697	0.198765	0.275596	0.275596
Pyrene							0.222267	0.210568	0.405326	0.14544	0.0819625	0.209504	0.106714	0.330996	0.279021	0.0520015	0.0520015	0.120393	0.0819625	0.134171	0.209266	0.191827	0.184616	0.200025	0.200025	0.0520015	0.191827	0.161071	0.226705	0.226705
Benzo (a) anthrancene							0.00337047	0.00297215	0.0100678	0.00291579	0.003543	0.00387232	0.00233089	0.00488584	0.00467209	0.00100326	0.00280323	0.0018144	0.00132376	0.00220563	0.00389341	0.00132376	0.001297	0.00555807	0.00531641	0.00132376	0.00132376	0.00253428	0.00362087	0.00428275
Chrysene							0.0110543	0.0107555	0.0176998	0.00828047	0.00795999	0.0146197	0.00767368	0.0102468	0.0121295	0.00776993	0.00863326	0.00937615	0.00231219	0.0093016	0.0109924	0.00758094	0.0107719	0.0136951	0.0132229	0.00515766	0.00758094	0.00794289	0.0109924	0.0117505
Benzo (bjk) fluoranthene							0.00295106	0.00268279	0.00533831	0.00212568	0.00240009	0.00296113	0.00191742	0.00307016	0.00371844	0.00258656	0.00362118	0.0145718	0.00172401	0.00229867	0.00405648	0.00277193	0.000795588	0.00342492	0.00342492	0.00150605	0.00185922	0.00198146	0.00294095	0.00310997
Benzo (e) pyrene							0.00130529	0.000614253	0.00298631	0.00111824	0.00166917	0.00135343	0.00122069	0.00152057	0.00154078	0.000592651	0.00133346	0.0108011	0.000770388	0.000598346	0.00176547	0.000770388	0.000755832	0.00125402	0.00156239	0.000755832	0.000770388	0.000604983	0.000770388	0.000770388
Benzo (a) pyrene							0.000427182	0.000427182	0.00117367	0.000674339	0.000538075	0.000612251	0.000407116	0.000942329	0.00131156	0.00041188	0.000695047	0.00748669	0.000538075	0.000415946	0.000538075	0.000874372	0.000527676	0.000341013	0.000341013	0.000527676	0.000538075	0.000420681	0.000538075	0.000874372
Indeno (1,2,3-cd) pyrene							0.00125651	0.00125651	0.00268499	0.00125651	0.00157006	0.00251892	0.00280595	0.00323147	0.00157006	0.00121328	0.00121328	0.00110849	0.00157006	0.0024745	0.00334056	0.00157006	0.00154097	0.00215963	0.0023756	0.00154097	0.00157006	0.00123785	0.00367462	0.00367462
Dibenzo (a,h) anthracene							0.00048565	0.00048565	0.000405227	0.00048565	0.000608469	0.00041467	0.000463332	0.000588321	0.000608469	0.000468658	0.000468658	0.000427351	0.000608469	0.000473113	0.000608469	0.000608469	0.000597034	0.000390683	0.000390683	0.000597034	0.000608469	0.000478343	0.000608469	0.000608469
Benzo (g,h,i) perylene							0.00121363	0.0010587	0.00159687	0.0010587	0.00151847	0.00094951	0.000492775	0.00149975	0.00158308	0.000498507	0.000498507	0.000454998	0.000646156	0.00143398	0.00138923	0.000646156	0.000634101	0.0011865	0.00112405	0.000634101	0.000646156	0.000508709	0.00135693	0.00132462
							LMD-SP001	LMD-SP001*	BOD-SP001	POD-SP001	BPD-SP001	EMD-SP001	SOD-SP010	SOD-SP011	SOD-SP001	WID-SP004	WID-SP004*	WID-SP001	NOD-SP091	NOD-SP001	LAK-SP001	NOD-SP023	WYD-SP001	MAD-SP004	MAD-SP004	LND-SP014	HID-SP001	HID-SP002	MOD-SP002	MOD-SP002*
		1/2 LOB	LOB				ng/sampler	ng/sampler	ng/sampler	ng/sampler	ng/sampler	ng/sampler	ng/sampler	ng/sampler	ng/sampler	ng/sampler	ng/sampler	ng/sampler	ng/sampler	ng/sampler	ng/sampler	ng/sampler	ng/sampler	ng/sampler	ng/sampler	ng/sampler	ng/sampler	ng/sampler	ng/sampler	ng/sampler
Octyl salicylate		147.417	294.835				<LOR	<LOR	<LOR	<LOR	589	<LOR	<LOR	<LOR	<LOR	202	305	315	<LOR	<LOR	<LOR	<LOR	<LOR	<LOR	<LOR	<LOR	<LOR	<LOR	<LOR	<LOR
Homosalate		270.238	540.477				<LOR	<LOR	<LOR	<LOR	<LOR	<LOR	<LOR	<LOR	<LOR	<LOR	<LOR	<LOR	<LOR	<LOR	<LOR	<LOR	<LOR	<LOR	<LOR	<LOR	<LOR	<LOR	<LOR	<LOR
Octyl methoxycinnamate		31.0145	62.0289				<LOR	<LOR	<LOR	<LOR	<LOR	<LOR	<LOR	<LOR	<LOR	<LOR	<LOR	<LOR	<LOR	<LOR	<LOR	<LOR	<LOR	43.8	84.2	<LOR	<LOR	<LOR	<LOR	<LOR
Octocrylene		49.4359	98.8718				<LOR	<LOR	<LOR	<LOR	147	176	<LOR	<LOR	<LOR	<LOR	<LOR	<LOR	<LOR	219	<LOR	178	<LOR	<LOR	<LOR	<LOR	<LOR	<LOR	<LOR	<LOR
4-methylbenzylidene Campor		52.5456	105.091				<LOR	<LOR	<LOR	<LOR	<LOR	<LOR	<LOR	<LOR	<LOR	<LOR	<LOR	<LOR	<LOR	<LOR	<LOR	<LOR	<LOR	<LOR	<LOR	<LOR	<LOR	<LOR	<LOR	<LOR
Oxybenzone		77.2038	154.408				<LOR	<LOR	<LOR	<LOR	<LOR	<LOR	<LOR	<LOR	<LOR	<LOR	<LOR	<LOR	<LOR	<LOR	<LOR	<LOR	<LOR	<LOR	<LOR	<LOR	<LOR	<LOR	<LOR	<LOR
							LMD-SP001	LMD-SP001*	BOD-SP001	POD-SP001	BPD-SP001	EMD-SP001	SOD-SP010	SOD-SP011	SOD-SP001	WID-SP004	WID-SP004*	WID-SP001	NOD-SP091	NOD-SP001	LAK-SP001	NOD-SP023	WYD-SP001	MAD-SP004	MAD-SP004	LND-SP014	HID-SP001	HID-SP002	MOD-SP002	MOD-SP002*
							ng/L	ng/L	ng/L	ng/L	ng/L	ng/L	ng/L	ng/L	ng/L	ng/L	ng/L	ng/L	ng/L	ng/L	ng/L	ng/L	ng/L	ng/L	ng/L	ng/L	ng/L	ng/L	ng/L	ng/L
Octyl salicylate							0.662169	0.662169	0.528953	0.62514	3.45097	2.17929	0.62514	0.831516	1.61124	0.870942	1.31504	1.21068	3.45097	2.56576	3.45097	3.45097	0.84393	0.504567	0.504567	0.62514	0.863723	0.651827	0.863723	0.863723
Homosalate							0.907221	0.907221	0.740666	0.861357	1.15929	0.760545	0.861357	1.11842	1.15929	0.873038	0.873038	0.786958	1.15929	0.881928	1.15929	1.15929	1.13519	0.710077	0.710077	0.861357	1.15929	0.893223	1.15929	1.15929
Octyl methoxycinnamate							0.275184	0.275184	0.225073	0.0962819	0.351054	0.231035	0.0962819	0.124771	0.129308	0.0975638	0.0975638	0.0880264	0.351054	0.267564	0.351054	0.351054	0.126642	0.112294	0.215871	0.0962819	0.351054	0.270943	0.129308	0.129308
Octocrylene							0.157584	0.157584	0.129104	0.149749	0.596853	0.471659	0.149749	0.193708	0.200721	0.151709	0.151709	0.136997	0.714599	0.678884	0.198951	0.72272	0.196614	0.123876	0.123876	0.149749	0.200721	0.155158	0.200721	0.200721
4-methylbenzylidene Campor							0.472732	0.472732	0.349203	0.436744	0.669119	0.36555	0.436744	0.638667	0.669119	0.449557	0.449557	0.384949	0.669119	0.454277	0.669119	0.669119	0.647898	0.327586	0.327586	0.436744	0.669119	0.465077	0.669119	0.669119
Oxybenzone							1.06244	1.06244	1.06244	1.06244	1.06244	1.06244	1.06244	1.06244	1.06244	1.06244	1.06244	1.06244	1.06244	1.06244	1.06244	1.06244	1.06244	1.06244	1.06244	1.06244	1.06244	1.06244	1.06244	1.06244

## Sheet: SI4 Summer 2016
							LMD-SP001	BOD-SP001	POD-SP001	POD-SP001*	BPD-SP001	EMD-SP001	SOD-SP010	SOD-SP010*	SOD-SP011	SOD-SP001	WID-SP004	WID-SP004*	WID-SP001	WID-SP001*	NOD-SP091	NOD-SP001	NOD-SP001*	LAK-SP001	NOD-SP023	WYD-SP001	MOD-SP002	MAD-SP004	LND-SP014	HID-SP001	HID-SP002
Analytes	LOD	1/2 LOR	LOB	LOR	LOQ
Naphthalene	64.8508	308.167	616.333	616.333	216.169		<LOR	<LOR	<LOR	<LOR	<LOR	<LOR	<LOR	<LOR	<LOR	<LOR	<LOR	<LOR	<LOR	<LOR	<LOR	<LOR	<LOR		<LOR	<LOR	<LOR	<LOR	<LOR	<LOR	<LOR
Acenaphthylene	1.09564	12.3195	24.6391	24.6391	3.65214		<LOR	<LOR	<LOR	<LOR	<LOR	<LOR	<LOR	<LOR	<LOR	<LOR	<LOR	<LOR	<LOR	<LOR	<LOR	<LOR	<LOR		<LOR	<LOR	<LOR	<LOR	<LOR	<LOR	<LOR
Acenaphthene	5.5557	8.83202	17.664	17.664	18.519		<LOR	<LOR	<LOR	<LOR	<LOR	<LOR	<LOR	<LOR	<LOR	<LOR	<LOR	<LOR	<LOR	<LOR	<LOR	<LOR	<LOR		<LOR	<LOR	<LOR	<LOR	<LOR	<LOR	<LOR
Fluorene	3.07245	79.2146	158.429	158.429	10.2415		<LOR	<LOR	<LOR	<LOR	<LOR	<LOR	<LOR	<LOR	<LOR	<LOR	<LOR	<LOR	<LOR	<LOR	<LOR	<LOR	<LOR		<LOR	<LOR	<LOR	<LOR	<LOR	<LOR	<LOR
Phenanthrene	11.3071	77.3795	154.759	154.759	37.6904		<LOR	<LOR	<LOR	<LOR	<LOR	<LOR	<LOR	<LOR	<LOR	<LOR	<LOR	<LOR	<LOR	<LOR	<LOR	<LOR	<LOR		<LOR	<LOR	<LOR	<LOR	<LOR	<LOR	<LOR
Anthracene	1.67589	10.4242	20.8485	20.8485	5.58629		<LOR	<LOR	<LOR	<LOR	<LOR	<LOR	<LOR	<LOR	<LOR	<LOR	<LOR	<LOR	<LOR	<LOR	<LOR	<LOR	<LOR		<LOR	<LOR	<LOR	<LOR	<LOR	<LOR	<LOR
Fluoranthene	1.28195	13.1431	26.2862	26.2862	4.27317		32	120	<LOR	<LOR	<LOR	28	32	36	150	220	34	36	<LOR	<LOR	<LOR	28	28		<LOR	34	240	240	<LOR	<LOR	27
Pyrene	1.618	14.7702	29.5405	29.5405	5.39334		<LOR	69	35	36	<LOR	<LOR	36	38	138	142	38	32	<LOR	<LOR	<LOR	43	44		<LOR	<LOR	110	110	<LOR	<LOR	<LOR
Benzo (a) anthrancene	0.154365	1.6958	3.39159	3.39159	0.51455		4.2	9.2	<LOR	<LOR	<LOR	<LOR	<LOR	<LOR	28	24	<LOR	<LOR	<LOR	<LOR	<LOR	<LOR	<LOR		<LOR	<LOR	19	21	<LOR	<LOR	<LOR
Chrysene	0.131584	1.7	3.4	3.4	0.438613		6.6	13	<LOR	<LOR	4.4	5.5	5.4	6	34	38	11.8	11.4	3.8	3.8	<LOR	<LOR	<LOR		3.9	5.9	28	29	<LOR	<LOR	7.1
Benzo (bjk) fluoranthene	0.284002	0.697281	1.39456	1.39456	0.946673		2.1	4.4	<LOR	<LOR	1.6	1.6	<LOR	<LOR	6	6.6	1.76	1.9	<LOR	<LOR	<LOR	<LOR	<LOR		1.5	<LOR	8.4	7	<LOR	<LOR	1.5
Benzo (e) pyrene	0.0664401	1.18717	2.37433	2.37433	0.221467		2.7	5.7	<LOR	<LOR	<LOR	<LOR	<LOR	<LOR	7.8	8.4	<LOR	2.4	<LOR	<LOR	<LOR	<LOR	<LOR		<LOR	<LOR	8.5	7.8	<LOR	<LOR	<LOR
Benzo (a) pyrene	0.22094	0.899373	1.79875	1.79875	0.736465		2	2.4	<LOR	<LOR	<LOR	<LOR	<LOR	<LOR	4.4	3.6	<LOR	<LOR	<LOR	<LOR	<LOR	<LOR	<LOR		<LOR	<LOR	2.7	<LOR	<LOR	<LOR	<LOR
Indeno (1,2,3-cd) pyrene	0.299714	0.560245	1.12049	1.12049	0.999047		<LOR	2.2	<LOR	<LOR	<LOR	<LOR	<LOR	<LOR	3.4	4.8	<LOR	<LOR	<LOR	<LOR	<LOR	<LOR	<LOR		<LOR	<LOR	6	3.6	<LOR	<LOR	<LOR
Dibenzo (a,h) anthracene	0.386412	0.193206	ND	0.386412	1.28804		ND	ND	<LOR	<LOR	<LOR	<LOR	ND	ND	ND	ND	ND	ND	ND	ND	ND	ND	0.83*		<LOR	ND	ND	ND	ND	ND	ND
Benzo (g,h,i) perylene	0.288271	1.25	2.5	2.5	0.960902		2.6	4.3	3.6	3.5	<LOR	<LOR	4.8	3.6	6.4	8	4.2	4.2	<LOR	<LOR	<LOR	4.1	4.7		<LOR	<LOR	8.2	6	<LOR	<LOR	<LOR
Analytes							LMD-SP001	BOD-SP001	POD-SP001	POD-SP001*	BPD-SP001	EMD-SP001	SOD-SP010	SOD-SP010*	SOD-SP011	SOD-SP001	WID-SP004	WID-SP004*	WID-SP001	WID-SP001*	NOD-SP091	NOD-SP001	NOD-SP001*	LAK-SP001	NOD-SP023	WYD-SP001	MOD-SP002	MAD-SP004	LND-SP014	HID-SP001	HID-SP002
Naphthalene							<LOR	<LOR	<LOR	<LOR	<LOR	<LOR	<LOR	<LOR	<LOR	<LOR	<LOR	<LOR	<LOR	<LOR	<LOR	<LOR	<LOR		<LOR	<LOR	<LOR	<LOR	<LOR	<LOR	<LOR
Acenaphthylene							0.445649	0.445649	0.445649	0.445649	0.445649	0.445649	0.445649	0.445649	0.445649	0.445649	0.445649	0.445649	0.445649	0.445649	0.445649	0.445649	0.445649		0.445649	0.445649	0.445649	0.445649	0.445649	0.445649	0.445649
Acenaphthene							0.142657	0.142657	0.142657	0.142657	0.142657	0.142657	0.142657	0.142657	0.142657	0.142657	0.142657	0.142657	0.142657	0.142657	0.142657	0.142657	0.142657		0.142657	0.142657	0.142657	0.142657	0.142657	0.142657	0.142657
Fluorene							0.865842	0.865842	0.865842	0.865842	0.865842	0.865842	0.865842	0.865842	0.865842	0.865842	0.865842	0.865842	0.865842	0.865842	0.865842	0.865842	0.865842		0.865842	0.865842	0.865842	0.865842	0.865842	0.865842	0.865842
Phenanthrene							0.422963	0.422963	0.422963	0.422963	0.422963	0.422963	0.422963	0.422963	0.422963	0.422963	0.422963	0.422963	0.422963	0.422963	0.422963	0.422963	0.422963		0.422963	0.422963	0.422963	0.422963	0.422963	0.422963	0.422963
Anthracene							0.044649	0.044649	0.044649	0.044649	0.044649	0.044649	0.044649	0.044649	0.044649	0.044649	0.044649	0.044649	0.044649	0.044649	0.044649	0.044649	0.044649		0.044649	0.044649	0.044649	0.044649	0.044649	0.044649	0.044649
Fluoranthene							0.218144	0.961357	0.104198	0.104198	0.101119	0.166963	0.225139	0.253281	0.692845	1.58346	0.157016	0.166252	0.0628013	0.0628013	0.179137	0.261701	0.261701		0.167465	0.23074	1.76915	1.84078	0.040525	0.127308	0.162942
Pyrene							0.11985	0.658847	0.334538	0.344096	0.138732	0.103357	0.297879	0.314428	0.718025	1.20459	0.197646	0.166439	0.0820006	0.0820006	0.261583	0.48745	0.498786		0.241943	0.11925	0.958447	1.00247	0.0507811	0.17884	0.104745
Benzo (a) anthrancene							0.0103732	0.0251013	0.00463307	0.00463307	0.0045424	0.00388534	0.00427755	0.00427755	0.0554748	0.0612736	0.00337052	0.00337052	0.00344939	0.00344939	0.00661879	0.00509952	0.00509952		0.00637492	0.00418853	0.049154	0.0554908	0.00276006	0.00527771	0.00391059
Chrysene							0.0159242	0.0346168	0.00452172	0.00452172	0.0114759	0.0122911	0.013271	0.0147456	0.0659994	0.0947435	0.0229226	0.0221456	0.00755162	0.00755162	0.0064438	0.00497279	0.00497279		0.0142431	0.0142014	0.0707288	0.0748043	0.0027153	0.00514569	0.0159683
Benzo (bjk) fluoranthene							0.00458891	0.0105648	0.00167895	0.00167895	0.00376535	0.00325192	0.00155665	0.00155665	0.0106928	0.0148797	0.00313925	0.00338896	0.00127502	0.00127502	0.00236628	0.00183937	0.00183937		0.00489282	0.00152626	0.0191727	0.0162987	0.00104663	0.00190189	0.00306693
Benzo (e) pyrene							0.00566225	0.0130928	0.00275388	0.00275388	0.00270301	0.00234763	0.00255939	0.00255939	0.0134739	0.0181528	0.00207496	0.00414992	0.00211641	0.00211641	0.00385194	0.00300864	0.00300864		0.00372024	0.00251138	0.0185873	0.0173913	0.00176525	0.00310933	0.00236101
Benzo (a) pyrene							0.0043513	0.00573613	0.00214874	0.00214874	0.00210835	0.00182161	0.00199257	0.00199257	0.00781275	0.00808006	0.00159945	0.00159945	0.00163319	0.00163319	0.00302667	0.00235356	0.00235356		0.00292077	0.00195379	0.00613499	0.00208605	0.00134217	0.00243347	0.00183248
Indeno (1,2,3-cd) pyrene							0.00123286	0.00528913	0.00134574	0.00134574	0.00132109	0.00115312	0.0012532	0.0012532	0.00622319	0.010876	0.00102624	0.00102624	0.00104588	0.00104588	0.00187071	0.00146644	0.00146644		0.00180754	0.00123055	0.013751	0.00841355	0.000885908	0.00151491	0.00115941
Dibenzo (a,h) anthracene							0.000398473	0.000436117	0.000435753	0.000435753	0.000427733	0.000371982	0.000405199	0.000405199	0.000329004	0.000410495	0.000329345	0.000329345	0.000335839	0.000335839	0.000608469	0.000475753	0.00207829		0.000587763	0.000397669	0.00041533	0.000423457	0.000281204	0.000491619	0.000374077
Benzo (g,h,i) perylene							0.00551865	0.0099785	0.00834838	0.00811648	0.00295941	0.00257834	0.0103583	0.00776871	0.0112537	0.0174851	0.00739342	0.00739342	0.00233283	0.00233283	0.00420001	0.010371	0.0118887		0.00405783	0.00275393	0.0181306	0.013526	0.00196417	0.00339753	0.00259263
							LMD-SP001	BOD-SP001	POD-SP001	POD-SP001*	BPD-SP001	EMD-SP001	SOD-SP010	SOD-SP010*	SOD-SP011	SOD-SP001	WID-SP004	WID-SP004*	WID-SP001	WID-SP001*	NOD-SP091	NOD-SP001	NOD-SP001*	LAK-SP001	NOD-SP023	WYD-SP001	MOD-SP002	MAD-SP004	LND-SP014	HID-SP001	HID-SP002
		1/2 LOB	LOB				ng/sampler	ng/sampler	ng/sampler	ng/sampler	ng/sampler	ng/sampler	ng/sampler	ng/sampler	ng/sampler	ng/sampler	ng/sampler	ng/sampler	ng/sampler	ng/sampler	ng/sampler	ng/sampler	ng/sampler	ng/sampler	ng/sampler	ng/sampler	ng/sampler	ng/sampler	ng/sampler	ng/sampler
Octyl salicylate		147.417	294.835				304	868	<LOR	<LOR	568	363	<LOR	351	<LOR	306	<LOR	340	<LOR	<LOR	848	<LOR	<LOR		550	<LOR	<LOR	<LOR	<LOR	<LOR	927
Homosalate		270.238	540.477				<LOR	1611	<LOR	<LOR	590	768	<LOR	<LOR	<LOR	548	<LOR	<LOR	<LOR	<LOR	779	<LOR	<LOR		1035	<LOR	<LOR	<LOR	<LOR	<LOR	1447
Octyl methoxycinnamate		31.0145	62.0289				<LOR	<LOR	<LOR	<LOR	<LOR	<LOR	<LOR	<LOR	<LOR	<LOR	<LOR	<LOR	<LOR	<LOR	<LOR	<LOR	<LOR		125	<LOR	65	<LOR	<LOR	<LOR	<LOR
Octocrylene		49.4359	98.8718				<LOR	<LOR	<LOR	<LOR	<LOR	<LOR	<LOR	<LOR	<LOR	<LOR	<LOR	<LOR	<LOR	<LOR	<LOR	<LOR	<LOR		<LOR	<LOR	179	<LOR	<LOR	<LOR	<LOR
4-methylbenzylidene Campor		52.5456	105.091				<LOR	468	<LOR	<LOR	<LOR	1335	<LOR	<LOR	<LOR	2010	<LOR	<LOR	<LOR	<LOR	<LOR	<LOR	<LOR		1454	<LOR	1820	354	<LOR	<LOR	<LOR
Oxybenzone		77.2038	154.408				<LOR	<LOR	<LOR	<LOR	<LOR	<LOR	<LOR	<LOR	<LOR	286	<LOR	<LOR	<LOR	<LOR	<LOR	<LOR	<LOR		<LOR	<LOR	<LOR	<LOR	<LOR	<LOR	<LOR
							LMD-SP001	BOD-SP001	POD-SP001	POD-SP001*	BPD-SP001	EMD-SP001	SOD-SP010	SOD-SP010*	SOD-SP011	SOD-SP001	WID-SP004	WID-SP004*	WID-SP001	WID-SP001*	NOD-SP091	NOD-SP001	NOD-SP001*	LAK-SP001	NOD-SP023	WYD-SP001	MOD-SP002	MAD-SP004	LND-SP014	HID-SP001	HID-SP002
Octyl salicylate							1.06693	3.41762	0.579939	0.579939	2.18547	1.16184	0.528822	1.25912	0.396455	1.11616	0.396624	0.914764	0.408415	0.408415	4.96846	0.647157	0.647157		3.08456	0.515851	0.919069	0.560447	0.305939	0.671664	2.99063
Homosalate							0.726265	4.79938	0.804197	0.804197	1.72051	1.9037	0.740446	1.14805	0.576529	1.52426	0.576898	0.576898	0.591228	0.591228	3.34182	0.887856	0.887856		4.27088	0.724419	1.35932	0.779145	0.465715	0.919444	3.61128
Octyl methoxycinnamate							0.0813094	0.0900411	0.0899418	0.0899418	0.0881493	0.0750676	0.0828793	0.0828793	0.0647446	0.0841229	0.0647874	0.0647874	0.0663692	0.0663692	0.129308	0.099209	0.099209		0.501502	0.0811058	0.178725	0.0871591	0.052519	0.10272	0.0755727
Octocrylene							0.126646	0.140115	0.139959	0.139959	0.137189	0.117029	0.129066	0.129066	0.101134	0.130985	0.101203	0.101203	0.103634	0.103634	0.200721	0.154252	0.154252		0.193218	0.126334	0.480711	0.135656	0.082358	0.159684	0.117806
4-methylbenzylidene Campor							0.33875	3.52714	0.396144	0.396144	0.384787	7.56241	0.349236	0.349236	0.232503	13.6574	0.232474	0.232474	0.242801	0.242801	0.669119	0.459556	0.459556		17.3622	0.33729	12.6538	2.55674	0.158888	0.480955	0.301117
Oxybenzone							1.06244	1.06244	1.06244	1.06244	1.06244	1.06244	1.06244	1.06244	1.06244	3.85636	1.06244	1.06244	1.06244	1.06244	1.06244	1.06244	1.06244		1.06244	1.06244	1.06244	1.06244	1.06244	1.06244	1.06244

## Sheet: SI5 Winter 2016
							LMD-SP001	BOD-SP001	POD-SP001	BPD-SP001	EMD-SP001	SOD-SP010	SOD-SP010*	SOD-SP011	SOD-SP001	WID-SP004	WID-SP001	NOD-SP091	NOD-SP001	LAK-SP001	LAK-SP001*	NOD-SP023	NOD-SP023*	WYD-SP001	MOD-SP002	MAD-SP004	LND-SP014	HID-SP001	HID-SP002	HID-SP002*
Analytes	LOD	1/2LOR	LoB	LOR	LOQ		ng/sampler	ng/sampler	ng/sampler	ng/sampler	ng/sampler	ng/sampler	ng/sampler	ng/sampler	ng/sampler	ng/sampler	ng/sampler	ng/sampler	ng/sampler	ng/sampler	ng/sampler	ng/sampler	ng/sampler	ng/sampler	ng/sampler	ng/sampler	ng/sampler	ng/sampler	ng/sampler	ng/sampler
Naphthalene	64.8508	230.344	460.687	460.687	216.169		<LOR	<LOR	<LOR	<LOR	<LOR	<LOR	<LOR	<LOR	<LOR	<LOR	<LOR	<LOR	<LOR	<LOR	<LOR	<LOR	<LOR	<LOR	<LOR	<LOR	<LOR	<LOR	<LOR	<LOR
Acenaphthylene	1.09564	6.4255	12.851	12.851	3.65214		<LOR	<LOR	<LOR	<LOR	<LOR	<LOR	<LOR	<LOR	<LOR	<LOR	<LOR	<LOR	<LOR	<LOR	<LOR	<LOR	<LOR	<LOR	<LOR	<LOR	<LOR	<LOR	<LOR	<LOR
Acenaphthene	5.5557	7.39009	14.7802	14.7802	18.519		<LOR	<LOR	<LOR	<LOR	<LOR	<LOR	<LOR	<LOR	<LOR	<LOR	<LOR	<LOR	<LOR	<LOR	<LOR	<LOR	<LOR	<LOR	<LOR	<LOR	<LOR	<LOR	<LOR	<LOR
Fluorene	3.07245	81.9545	163.909	163.909	10.2415		<LOR	<LOR	<LOR	<LOR	<LOR	<LOR	<LOR	<LOR	<LOR	<LOR	<LOR	<LOR	<LOR	<LOR	<LOR	<LOR	<LOR	<LOR	<LOR	<LOR	<LOR	<LOR	<LOR	<LOR
Phenanthrene	11.3071	87.6286	175.257	175.257	37.6904		<LOR	<LOR	<LOR	<LOR	<LOR	<LOR	<LOR	<LOR	<LOR	<LOR	<LOR	<LOR	<LOR	<LOR	<LOR	<LOR	<LOR	<LOR	<LOR	<LOR	<LOR	<LOR	<LOR	<LOR
Anthracene	1.67589	6.64467	13.2893	13.2893	5.58629		<LOR	<LOR	<LOR	<LOR	<LOR	<LOR	<LOR	<LOR	<LOR	<LOR	<LOR	<LOR	<LOR	<LOR	<LOR	<LOR	<LOR	<LOR	<LOR	<LOR	<LOR	<LOR	<LOR	<LOR
Fluoranthene	1.28195	14.3456	28.6912	28.6912	4.27317		57	70	<LOR	33	68	36	41	48	42	<LOR	38	<LOR	50	<LOR	29	<LOR	<LOR	<LOR	45	54	<LOR	50	59	52
Pyrene	1.618	23.39	46.78	46.78	5.39334		<LOR	57	<LOR	<LOR	54	<LOR	<LOR	<LOR	<LOR	<LOR	<LOR	<LOR	<LOR	<LOR	<LOR	<LOR	<LOR	<LOR	<LOR	<LOR	<LOR	72	69	58
Benzo (a) anthrancene	0.154365	0.387355	0.774709	0.774709	0.51455		1.3	2.9	<LOR	<LOR	1.7	0.85	0.98	1.7	1.2	<LOR	0.78	<LOR	0.92	<LOR	<LOR	<LOR	<LOR	1	1.1	3.1	<LOR	0.85	1.4	1.3
Chrysene	0.131584	0.57791	1.15582	1.15582	0.438613		3.7	6.8	2.2	1.8	5.5	2.9	3	3.6	3	2.9	3.8	<LOR	3.5	1.9	2.2	1.3	1.5	4.1	3.2	7.7	2.3	2.9	5	4.5
Benzo (bjk) fluoranthene	0.284002	0.142974	0.285949	0.285949	0.946673		0.46*	0.69*	0.32*	<LOR	0.52*	0.54*	0.59*	0.65*	0.58*	0.51*	0.4*	<LOR	0.39*	0.29*	0.37*	<LOR	<LOR	0.52*	0.4*	1	0.68*	0.46*	0.69*	0.54*
Benzo (e) pyrene	0.0664401	0.432782	0.865564	0.865564	0.221467		<LOR	<LOR	<LOR	<LOR	<LOR	<LOR	0.94	0.96	0.88	<LOR	<LOR	<LOR	<LOR	<LOR	<LOR	<LOR	<LOR	<LOR	<LOR	1.1	1	<LOR	<LOR	<LOR
Benzo (a) pyrene	0.22094	0.11047	0.210654	0.22094	0.736465		<LOR	0.36*	0.26*	<LOR	<LOR	<LOR	<LOR	0.24*	0.25*	<LOR	<LOR	<LOR	<LOR	<LOR	<LOR	<LOR	<LOR	0.25*	0.23*	0.24*	0.36*	0.27*	0.32*	0.37*
Indeno (1,2,3-cd) pyrene	0.299714	0.275267	0.550533	0.550533	0.999047		0.56*	0.56*	<LOR	<LOR	<LOR	<LOR	<LOR	<LOR	<LOR	<LOR	<LOR	<LOR	<LOR	<LOR	<LOR	<LOR	<LOR	<LOR	<LOR	<LOR	0.58*	0.58*	0.61*	<LOR
Dibenzo (a,h) anthracene	0.386412	0.193206		0.386412	1.28804		ND	ND	ND	ND	ND	ND	ND	ND	ND	ND	ND	ND	ND	ND	ND	ND	ND	ND	ND	ND	ND	ND	ND	ND
Benzo (g,h,i) perylene	0.288271	0.718996	1.43799	1.43799	0.960902		<LOR	<LOR	<LOR	<LOR	<LOR	<LOR	1.5	1.5	<LOR	<LOR	<LOR	<LOR	<LOR	<LOR	<LOR	<LOR	<LOR	<LOR	<LOR	<LOR	<LOR	<LOR	<LOR	<LOR
							LMD-SP001	BOD-SP001	POD-SP001	BPD-SP001	EMD-SP001	SOD-SP010	SOD-SP010*	SOD-SP011	SOD-SP001	WID-SP004	WID-SP001	NOD-SP091	NOD-SP001	LAK-SP001*	LAK-SP001*	NOD-SP023	NOD-SP023*	WYD-SP001	MOD-SP002	MAD-SP004	LND-SP014	HID-SP001	HID-SP002	HID-SP002*
Analytes							ng/L	ng/L	ng/L	ng/L	ng/L	ng/L	ng/L	ng/L	ng/L	ng/L	ng/L	ng/L	ng/L	ng/L	ng/L	ng/L	ng/L	ng/L	ng/L	ng/L	ng/L	ng/L	ng/L	ng/L
Naphthalene							<LOR	<LOR	<LOR	<LOR	<LOR	<LOR	<LOR	<LOR	<LOR	<LOR	<LOR	<LOR	<LOR	<LOR	<LOR	<LOR	<LOR	<LOR	<LOR	<LOR	<LOR	<LOR	<LOR	<LOR
Acenaphthylene							0.237679	0.237679	0.237679	0.237679	0.237679	0.237679	0.237679	0.237679	0.237679	0.237679	0.237679	0.237679	0.237679	0.237679	0.237679	0.237679	0.237679	0.237679	0.237679	0.237679	0.237679	0.237679	0.237679	0.237679
Acenaphthene							0.119962	0.119962	0.119962	0.119962	0.119962	0.119962	0.119962	0.119962	0.119962	0.119962	0.119962	0.119962	0.119962	0.119962	0.119962	0.119962	0.119962	0.119962	0.119962	0.119962	0.119962	0.119962	0.119962	0.119962
Fluorene							0.898722	0.898722	0.898722	0.898722	0.898722	0.898722	0.898722	0.898722	0.898722	0.898722	0.898722	0.898722	0.898722	0.898722	0.898722	0.898722	0.898722	0.898722	0.898722	0.898722	0.898722	0.898722	0.898722	0.898722
Phenanthrene							0.483386	0.483386	0.483386	0.483386	0.483386	0.483386	0.483386	0.483386	0.483386	0.483386	0.483386	0.483386	0.483386	0.483386	0.483386	0.483386	0.483386	0.483386	0.483386	0.483386	0.483386	0.483386	0.483386	0.483386
Anthracene							0.0294683	0.0294683	0.0294683	0.0294683	0.0294683	0.0294683	0.0294683	0.0294683	0.0294683	0.0294683	0.0294683	0.0294683	0.0294683	0.0294683	0.0294683	0.0294683	0.0294683	0.0294683	0.0294683	0.0294683	0.0294683	0.0294683	0.0294683	0.0294683
Fluoranthene							0.785447	0.638972	0.166647	0.454733	0.574391	0.496072	0.564971	0.661429	0.578751	0.17163	0.341083	0.197679	0.502026	0.197679	0.399614	0.197679	0.197679	0.160069	0.62009	0.479537	0.167727	0.688989	0.53167	0.46859
Pyrene							0.407894	0.629186	0.336765	0.407894	0.547055	0.407894	0.407894	0.407894	0.407894	0.348173	0.253488	0.407894	0.286764	0.407894	0.407894	0.407894	0.407894	0.322616	0.407894	0.250639	0.346092	1.2556	0.749768	0.630239
Benzo (a) anthrancene							0.00506143	0.00857972	0.00134948	0.00150813	0.00478594	0.0033094	0.00381554	0.00661879	0.00467209	0.0013743	0.00228094	0.00150813	0.00290064	0.00150813	0.00150813	0.00150813	0.00150813	0.00337324	0.00428275	0.00898868	0.00127962	0.0033094	0.00412665	0.00383189
Chrysene							0.0140247	0.0196207	0.00746717	0.00682285	0.0151073	0.0109924	0.0113714	0.0136457	0.0113714	0.0100228	0.0108384	0.00219055	0.0107575	0.0072019	0.00833904	0.00492761	0.00568571	0.0134758	0.0121295	0.0217776	0.00739716	0.0109924	0.0143752	0.0129377
Benzo (bjk) fluoranthene							0.00155499	0.00178952	0.000971672	0.000483311	0.00128619	0.00182542	0.00199444	0.00219726	0.00196063	0.00157606	0.00102584	0.000483311	0.00107528	0.000980317	0.00125075	0.000483311	0.000483311	0.00152976	0.00135216	0.00254375	0.00195039	0.00155499	0.00178384	0.00139605
Benzo (e) pyrene							0.00138921	0.00107142	0.00125032	0.00138921	0.00102316	0.00138921	0.00301735	0.00308155	0.00282476	0.00127217	0.00105976	0.00138921	0.00113006	0.00138028	0.00138028	0.00138028	0.00138028	0.00120401	0.00138028	0.00267249	0.0027236	0.00138028	0.0010613	0.0010613
Benzo (a) pyrene							0.000369927	0.000929218	0.000785534	0.000369927	0.00027081	0.000369927	0.000369927	0.000807113	0.000840743	0.000338225	0.000280769	0.000369927	0.000301807	0.000369927	0.000369927	0.000369927	0.000369927	0.000731803	0.000773483	0.000607615	0.00102723	0.000908002	0.000823365	0.000952016
Indeno (1,2,3-cd) pyrene							0.00187071	0.00144847	0.000842837	0.000935357	0.000692449	0.000935357	0.000935357	0.000935357	0.000935357	0.000857619	0.000716568	0.000935357	0.000767823	0.000935357	0.000935357	0.000935357	0.000935357	0.000817169	0.000935357	0.000711328	0.00164396	0.00193752	0.00157263	0.000721862
Dibenzo (a,h) anthracene							0.000608469	0.000469809	0.000547851	0.000608469	0.000448788	0.000608469	0.000608469	0.000608469	0.000608469	0.000557411	0.000464731	0.000608469	0.000498564	0.000608469	0.000608469	0.000608469	0.000608469	0.00053102	0.000608469	0.000461134	0.000516277	0.000608469	0.000468379	0.000468379
Benzo (g,h,i) perylene							0.00232616	0.00179872	0.00209539	0.00232616	0.00171898	0.00232616	0.00484617	0.00484617	0.00232616	0.00213196	0.00177946	0.00232616	0.00190792	0.00232616	0.00232616	0.00232616	0.00232616	0.00203128	0.00232616	0.001766	0.00197371	0.00232616	0.00179313	0.00179313
							LMD-SP001	BOD-SP001	POD-SP001	BPD-SP001	EMD-SP001	SOD-SP010	SOD-SP010*	SOD-SP011	SOD-SP001	WID-SP004	WID-SP001	NOD-SP091	NOD-SP001	LAK-SP001*	LAK-SP001*	NOD-SP023	NOD-SP023*	WYD-SP001	MOD-SP002	MAD-SP004	LND-SP014	HID-SP001	HID-SP002	HID-SP002*
		1/2 LOB	LOB				ng/sampler	ng/sampler	ng/sampler	ng/sampler	ng/sampler	ng/sampler	ng/sampler	ng/sampler	ng/sampler	ng/sampler	ng/sampler	ng/sampler	ng/sampler	ng/sampler	ng/sampler	ng/sampler	ng/sampler	ng/sampler	ng/sampler	ng/sampler	ng/sampler	ng/sampler	ng/sampler	ng/sampler
Octyl salicylate		147.417	294.835				<LOR	<LOR	<LOR	<LOR	1283	355	388	495	<LOR	825	<LOR	545	<LOR	<LOR	388	<LOR	<LOR	<LOR	<LOR	<LOR	<LOR	<LOR	<LOR	<LOR
Homosalate		270.238	540.477				<LOR	<LOR	<LOR	<LOR	988.6	<LOR	<LOR	<LOR	<LOR	1018	<LOR	625	<LOR	<LOR	503	<LOR	<LOR	<LOR	<LOR	<LOR	<LOR	<LOR	<LOR	<LOR
Octyl methoxycinnamate		31.0145	62.0289				<LOR	<LOR	<LOR	<LOR	<LOR	<LOR	<LOR	<LOR	<LOR	<LOR	<LOR	<LOR	<LOR	<LOR	<LOR	<LOR	<LOR	<LOR	<LOR	<LOR	<LOR	<LOR	<LOR	<LOR
Octocrylene		49.4359	98.8718				<LOR	<LOR	<LOR	<LOR	<LOR	<LOR	<LOR	<LOR	<LOR	142	<LOR	<LOR	<LOR	<LOR	<LOR	<LOR	<LOR	<LOR	<LOR	<LOR	<LOR	<LOR	<LOR	<LOR
4-methylbenzylidene Campor		52.5456	105.091				<LOR	<LOR	<LOR	<LOR	<LOR	<LOR	<LOR	<LOR	<LOR	<LOR	<LOR	<LOR	<LOR	<LOR	<LOR	<LOR	<LOR	<LOR	<LOR	<LOR	<LOR	<LOR	<LOR	<LOR
Oxybenzone		77.2038	154.408				<LOR	<LOR	<LOR	<LOR	<LOR	<LOR	<LOR	<LOR	<LOR	<LOR	<LOR	<LOR	<LOR	<LOR	<LOR	<LOR	<LOR	<LOR	<LOR	<LOR	<LOR	<LOR	<LOR	<LOR
							LMD-SP001	BOD-SP001	POD-SP001	BPD-SP001	EMD-SP001	SOD-SP010	SOD-SP010*	SOD-SP011	SOD-SP001	WID-SP004	WID-SP001	NOD-SP091	NOD-SP001	LAK-SP001*	LAK-SP001*	NOD-SP023	NOD-SP023*	WYD-SP001	MOD-SP002	MAD-SP004	LND-SP014	HID-SP001	HID-SP002	HID-SP002*
							ng/L	ng/L	ng/L	ng/L	ng/L	ng/L	ng/L	ng/L	ng/L	ng/L	ng/L	ng/L	ng/L	ng/L	ng/L	ng/L	ng/L	ng/L	ng/L	ng/L	ng/L	ng/L	ng/L	ng/L
Octyl salicylate							0.863723	0.636821	0.763183	0.863723	5.23924	2.07996	2.27331	2.90022	0.863723	4.35984	0.628675	3.19318	0.683641	0.863723	2.27331	0.863723	0.863723	0.737636	0.863723	0.622978	0.863723	0.863723	0.633194	0.633194
Homosalate							1.15929	0.875229	1.03458	1.15929	3.04233	1.79746	1.84036	2.26077	1.15929	3.97089	0.864861	2.68118	0.934222	1.15929	2.15781	1.15929	1.15929	1.00134	1.15929	0.857418	1.15929	1.15929	0.871641	0.871641
Octyl methoxycinnamate							0.129308	0.0978125	0.115489	0.129308	0.0929806	0.129308	0.129308	0.129308	0.129308	0.117653	0.0966616	0.129308	0.104356	0.129308	0.129308	0.129308	0.129308	0.111792	0.129308	0.0958341	0.129308	0.129308	0.0974237	0.0974237
Octocrylene							0.200721	0.152101	0.179401	0.200721	0.144645	0.200721	0.200721	0.200721	0.200721	0.524898	0.150322	0.200721	0.162205	0.200721	0.200721	0.200721	0.200721	0.173677	0.200721	0.149042	0.200721	0.200721	0.151513	0.151513
4-methylbenzylidene Campor							0.669119	0.449227	0.567502	0.669119	0.416749	0.669119	0.669119	0.669119	0.669119	0.583811	0.441939	0.669119	0.492682	0.669119	0.669119	0.669119	0.669119	0.545525	0.669119	0.437315	0.669119	0.669119	0.443861	0.443861
Oxybenzone							1.03825	1.03825	1.03825	1.03825	1.03825	1.03825	1.03825	1.03825	1.03825	1.03825	1.03825	1.03825	1.03825	1.03825	1.03825	1.03825	1.03825	1.03825	1.03825	1.03825	1.03825	1.03825	1.03825	1.03825

## Sheet: SI6 Summer 2017
							LMD-SP001	BOD-SP001	POD-SP001	BPD-SP001	EMD-SP001	SOD-SP010	SOD-SP010*	SOD-SP011	SOD-SP001	WID-SP004	WID-SP004*	WID-SP001	NOD-SP091	NOD-SP001	LAK-SP001	LAK-SP001*	NOD-SP023	NOD-SP023*	WYD-SP001	MOD-SP002	MAD-SP004	LND-SP014	HID-SP001	HID-SP002	HID-SP002*
Analytes	LOD	1/2 LOR	LOB	LOR	LOQ		ng/sampler	ng/sampler	ng/sampler	ng/sampler	ng/sampler	ng/sampler	ng/sampler	ng/sampler	ng/sampler	ng/sampler	ng/sampler	ng/sampler	ng/sampler	ng/sampler	ng/sampler	ng/sampler	ng/sampler	ng/sampler	ng/sampler	ng/sampler	ng/sampler	ng/sampler	ng/sampler	ng/sampler	ng/sampler
Naphthalene	64.8508	251.148	502.297	502.297	216.169		<LOR	<LOR	<LOR	<LOR	<LOR	<LOR	<LOR	<LOR	<LOR	<LOR	<LOR	<LOR	<LOR	<LOR	<LOR	<LOR	<LOR	<LOR	<LOR	<LOR	<LOR	<LOR	<LOR	<LOR	<LOR
Acenaphthylene	1.09564	3.44192	6.88384	6.88384	3.65214		<LOR	<LOR	8.6	9.3	<LOR	<LOR	<LOR	8.6	<LOR	8.2	8.5	<LOR	9.7	<LOR	11	7.2	<LOR	<LOR	<LOR	14	<LOR	<LOR	<LOR	<LOR	<LOR
Acenaphthene	5.5557	3.77578	7.55155	7.55155	18.519		<LOR	<LOR	8.3*	11*	<LOR	<LOR	<LOR	7.6*	<LOR	8.9*	8.1*	<LOR	10*	<LOR	8*	<LOR	<LOR	<LOR	<LOR	<LOR	<LOR	<LOR	8.1*	<LOR	<LOR
Fluorene	3.07245	75.3192	150.638	150.638	10.2415		<LOR	<LOR	<LOR	<LOR	<LOR	<LOR	<LOR	<LOR	<LOR	<LOR	<LOR	<LOR	<LOR	<LOR	<LOR	<LOR	<LOR	<LOR	<LOR	<LOR	<LOR	<LOR	<LOR	<LOR	<LOR
Phenanthrene	11.3071	30.3402	60.6804	60.6804	37.6904		<LOR	<LOR	72	78	<LOR	64	<LOR	<LOR	<LOR	65	81	80	74	80	130	70	<LOR	120	<LOR	<LOR	<LOR	<LOR	<LOR	<LOR	<LOR
Anthracene	1.67589	2.22654	4.45307	4.45307	5.58629		<LOR	<LOR	<LOR	<LOR	<LOR	<LOR	<LOR	7.4	11	<LOR	4.9*	<LOR	6.1	4.7*	6.8	4.7*	<LOR	5.4*	<LOR	4.7*	7.1	<LOR	<LOR	<LOR	<LOR
Fluoranthene	1.28195	2.9226	5.84519	5.84519	4.27317		23	65	7.2	14	14	20	20	91	120	16	20	16	9.9	14	23	28	15	19	13	130	170	<LOR	7.4	12	11
Pyrene	1.618	4.50117	9.00235	9.00235	5.39334		<LOR	79	<LOR	12	<LOR	17	10	65	36	<LOR	<LOR	<LOR	<LOR	<LOR	12	<LOR	<LOR	<LOR	<LOR	<LOR	67	<LOR	<LOR	<LOR	<LOR
Benzo (a) anthrancene	0.154365	0.163484	0.326969	0.326969	0.51455		1.1	5.3	<LOR	0.84	0.83	0.62	<LOR	8.2	19	0.83	0.81	0.73	0.51	0.71	1.5	1.1	0.61	0.89	0.4*	8	16	<LOR	0.4*	0.62	<LOR
Chrysene	0.131584	0.329499	0.658999	0.658999	0.438613		4	8.4	0.98	3.7	3.2	3.8	3.8	12	25	6.1	5.5	4.3	1.7	2.8	3.9	3.9	2.5	3	3.1	12	25	<LOR	3.6	5.8	2.5
Benzo (bjk) fluoranthene	0.284002	0.142001	ND	0.284002	0.946673		0.79*	2.9	<LOR	0.52*	<LOR	0.75*	1.2	4.1	6.3	0.96	0.98	0.37*	<LOR	<LOR	0.7*	0.77*	0.32*	0.39*	0.35*	3.5	6.2	<LOR	<LOR	<LOR	0.35*
Benzo (e) pyrene	0.0664401	0.310302	0.620603	0.620603	0.221467		ND	4.4	<LOR	<LOR	<LOR	<LOR	1.2	4.6	5.5	<LOR	<LOR	<LOR	<LOR	<LOR	0.98	1	<LOR	<LOR	<LOR	3.6	6.1	<LOR	<LOR	<LOR	<LOR
Benzo (a) pyrene	0.22094	0.352063	0.704127	0.704127	0.736465		ND	1.4	<LOR	<LOR	<LOR	<LOR	<LOR	1.5	1.8	<LOR	<LOR	<LOR	<LOR	<LOR	<LOR	<LOR	<LOR	<LOR	<LOR	0.99	4	<LOR	<LOR	<LOR	<LOR
Indeno (1,2,3-cd) pyrene	0.299714	0.149857	ND	0.299714	0.999047		ND	2	<LOR	<LOR	<LOR	<LOR	<LOR	1.8	3.3	<LOR	<LOR	<LOR	<LOR	<LOR	<LOR	0.35*	<LOR	<LOR	<LOR	3	3.5	<LOR	<LOR	<LOR	<LOR
Dibenzo (a,h) anthracene	0.386412	0.193206	ND	0.386412	1.28804		ND	<LOR	<LOR	<LOR	<LOR	<LOR	<LOR	<LOR	<LOR	<LOR	<LOR	<LOR	<LOR	<LOR	<LOR	<LOR	<LOR	<LOR	<LOR	<LOR	<LOR	<LOR	<LOR	<LOR	<LOR
Benzo (g,h,i) perylene	0.288271	0.144135	ND	0.288271	0.960902		ND	2.9	<LOR	<LOR	<LOR	0.37*	<LOR	2.6	4.8	0.34*	0.33*	<LOR	<LOR	<LOR	0.75*	<LOR	<LOR	<LOR	0.33*	4.9	5.4	<LOR	<LOR	<LOR	<LOR
							LMD-SP001	BOD-SP001	POD-SP001	BPD-SP001	EMD-SP001	SOD-SP010	SOD-SP010*	SOD-SP011	SOD-SP001	WID-SP004	WID-SP004*	WID-SP001	NOD-SP091	NOD-SP001	LAK-SP001*	LAK-SP001*	NOD-SP023	NOD-SP023*	WYD-SP001	MOD-SP002	MAD-SP004	LND-SP014	HID-SP001	HID-SP002	HID-SP002*
Analytes							ng/L	ng/L	ng/L	ng/L	ng/L	ng/L	ng/L	ng/L	ng/L	ng/L	ng/L	ng/L	ng/L	ng/L	ng/L	ng/L	ng/L	ng/L	ng/L	ng/L	ng/L	ng/L	ng/L	ng/L	ng/L
Naphthalene							<LOR	<LOR	<LOR	<LOR	<LOR	<LOR	<LOR	<LOR	<LOR	<LOR	<LOR	<LOR	<LOR	<LOR	<LOR	<LOR	<LOR	<LOR	<LOR	<LOR	<LOR	<LOR	<LOR	<LOR	<LOR
Acenaphthylene							0.126267	0.126267	0.319382	0.345378	0.126267	0.126267	0.126267	0.319382	0.126267	0.304527	0.315668	0.126267	0.360233	0.126267	0.408512	0.267389	0.126267	0.126267	0.126267	0.519924	0.126267	0.126267	0.126267	0.126267	0.126267
Acenaphthene							0.0616021	0.0616021	0.134552	0.178322	0.0616021	0.0616021	0.0616021	0.123204	0.0616021	0.144279	0.13131	0.0616021	0.162111	0.0616021	0.129689	0.0616021	0.0616021	0.0616021	0.0616021	0.0616021	0.0616021	0.0616021	0.13131	0.0616021	0.0616021
Fluorene							0.822002	0.822002	0.822002	0.822002	0.822002	0.822002	0.822002	0.822002	0.822002	0.822002	0.822002	0.822002	0.822002	0.822002	0.822002	0.822002	0.822002	0.822002	0.822002	0.822002	0.822002	0.822002	0.822002	0.822002	0.822002
Phenanthrene							0.164791	0.164791	0.395498	0.428456	0.164791	0.351554	0.164791	0.164791	0.164791	0.357047	0.444935	0.439442	0.406484	0.439442	0.714093	0.164791	0.164791	0.659163	0.164791	0.164791	0.164791	0.164791	0.164791	0.164791	0.164791
Anthracene							0.00982278	0.00982278	0.00982278	0.00982278	0.00982278	0.00982278	0.00982278	0.0330403	0.0491139	0.00982278	0.021878	0.00982278	0.0272359	0.020985	0.0303613	0.020985	0.00982278	0.0241105	0.00982278	0.020985	0.0317008	0.00982278	0.00982278	0.00982278	0.00982278
Fluoranthene							0.166527	0.534784	0.0879916	0.161845	0.0999326	0.190236	0.190236	0.490534	0.825578	0.118961	0.148701	0.0535342	0.172416	0.158584	0.331634	0.403728	0.266242	0.33724	0.105226	0.890457	1.01795	0.0524591	0.0824964	0.081119	0.0743591
Pyrene							0.038471	0.777454	0.0685192	0.172253	0.0378601	0.196456	0.115563	0.400936	0.290645	0.0397348	0.0397348	0.0165558	0.101223	0.0631977	0.218749	0.0820308	0.103178	0.103178	0.0434619	0.036157	0.463898	0.105117	0.0619504	0.0356367	0.0356367
Chrysene							0.00280691	0.014669	0.000577355	0.00289728	0.00210217	0.00188254	0.000485818	0.0176649	0.0471411	0.00212911	0.0020778	0.00118467	0.0023771	0.00241052	0.00612409	0.004491	0.00289716	0.00422701	0.00109831	0.0197919	0.0366252	0.000774805	0.00135259	0.00152169	0.000392694
Benzo (bjk) fluoranthene							0.00996708	0.0226867	0.00344458	0.0124329	0.00791519	0.0112508	0.0112508	0.0252961	0.060591	0.0152748	0.0137724	0.00685402	0.00770923	0.00926181	0.0155013	0.0155013	0.0115524	0.0138629	0.00830691	0.0290009	0.0559539	0.00155476	0.011862	0.0139071	0.00599445
Benzo (bjk) fluoranthene							0.00177957	0.00705762	0.000439819	0.00156302	0.000313226	0.00199425	0.00319079	0.00788869	0.0138247	0.00216975	0.00221495	0.00054783	0.000564572	0.000414366	0.0024806	0.00272866	0.0013151	0.00160278	0.00084547	0.00765932	0.0126182	0.000586476	0.000413035	0.000304124	0.00076031
Benzo (e) pyrene							0.000669369	0.0102401	0.000925985	0.000886636	0.00066513	0.000786449	0.00304432	0.0085436	0.0115807	0.000670792	0.000670792	0.000448852	0.00118476	0.000873254	0.00329602	0.00336328	0.0012076	0.0012076	0.000716248	0.00755985	0.0119488	0.00123047	0.000870809	0.000646515	0.000646515
Benzo (a) pyrene							0.000784899	0.00339135	0.00109399	0.00104677	0.000779596	0.00092618	0.00092618	0.0028747	0.0039326	0.000787458	0.000787458	0.000516653	0.00140395	0.00103075	0.00123388	0.00123388	0.00143077	0.00143077	0.000841571	0.00215701	0.00810695	0.0014584	0.00102747	0.000757005	0.000757005
Indeno (1,2,3-cd) pyrene							0.000339746	0.00487166	0.000466553	0.000447219	0.000337786	0.000397524	0.000397524	0.00352997	0.0072937	0.000340026	0.000340026	0.000232105	0.000595621	0.000440582	0.000524357	0.0012235	0.000607337	0.000607337	0.000362687	0.00661332	0.00721587	0.0006183	0.000439461	0.000328625	0.000328625
Dibenzo (a,h) anthracene							0.000410176	0.00044185	0.000566349	0.000542404	0.000407629	0.0004814	0.0004814	0.000353407	0.000400065	0.000410922	0.000410922	0.000276361	0.000724132	0.000534249	0.000637399	0.000637399	0.000738139	0.000738139	0.00043866	0.000399003	0.000372444	0.000752004	0.000532797	0.000396319	0.000396319
Benzo (g,h,i) perylene							0.000305793	0.00681797	0.000421102	0.000403447	0.000303953	0.000947075	0.000358353	0.00490462	0.0102286	0.00074365	0.000721778	0.000207421	0.000537965	0.000397417	0.00253727	0.000473623	0.000548439	0.000548439	0.000770217	0.0104142	0.0107232	0.000558585	0.000396377	0.000295617	0.000295617
							LMD-SP001	BOD-SP001	POD-SP001	BPD-SP001	EMD-SP001	SOD-SP010	SOD-SP010*	SOD-SP011	SOD-SP001	WID-SP004	WID-SP004*	WID-SP001	NOD-SP091	NOD-SP001	LAK-SP001*	LAK-SP001*	NOD-SP023	NOD-SP023*	WYD-SP001	MOD-SP002	MAD-SP004	LND-SP014	HID-SP001	HID-SP002	HID-SP002*
		1/2 LOB	LOB				ng/sampler	ng/sampler	ng/sampler	ng/sampler	ng/sampler	ng/sampler	ng/sampler	ng/sampler	ng/sampler	ng/sampler	ng/sampler	ng/sampler	ng/sampler	ng/sampler	ng/sampler	ng/sampler	ng/sampler	ng/sampler	ng/sampler	ng/sampler	ng/sampler	ng/sampler	ng/sampler	ng/sampler	ng/sampler
Octyl salicylate		147.417	294.835				<LOR	1215	<LOR	670	1731	393	<LOR	431	<LOR	<LOR	298.6	<LOR	439	393	804	1229	304	642	342	<LOR	<LOR	<LOR	<LOR	<LOR	<LOR
Homosalate		270.238	540.477				<LOR	2438	<LOR	1171	3449	<LOR	<LOR	1136	<LOR	<LOR	<LOR	<LOR	663	581	1238	1757	818	1069	<LOR	<LOR	1064	<LOR	<LOR	<LOR	<LOR
Octyl methoxycinnamate		31.0145	62.0289				<LOR	<LOR	<LOR	<LOR	<LOR	<LOR	<LOR	<LOR	<LOR	<LOR	<LOR	<LOR	<LOR	<LOR	<LOR	<LOR	<LOR	<LOR	<LOR	<LOR	<LOR	<LOR	<LOR	<LOR	<LOR
Octocrylene		49.4359	98.8718				<LOR	<LOR	<LOR	<LOR	297	<LOR	<LOR	175	<LOR	<LOR	<LOR	<LOR	<LOR	<LOR	<LOR	<LOR	152	193	<LOR	275	222	<LOR	<LOR	<LOR	<LOR
4-methylbenzylidene Campor		52.5456	105.091				<LOR	<LOR	<LOR	248	1978	<LOR	<LOR	1539	1098	<LOR	<LOR	335	<LOR	<LOR	302	399	860	1170	353	2473	3809	<LOR	<LOR	<LOR	<LOR
Oxybenzone		77.2038	154.408				<LOR	<LOR	<LOR	<LOR	216	<LOR	<LOR	297	245	<LOR	<LOR	<LOR	<LOR	<LOR	<LOR	<LOR	154	231	<LOR	<LOR	408	<LOR	<LOR	<LOR	<LOR
							LMD-SP001	BOD-SP001	POD-SP001	BPD-SP001	EMD-SP001	SOD-SP010	SOD-SP010*	SOD-SP011	SOD-SP001	WID-SP004	WID-SP004*	WID-SP001	NOD-SP091	NOD-SP001	LAK-SP001*	LAK-SP001*	NOD-SP023	NOD-SP023*	WYD-SP001	MOD-SP002	MAD-SP004	LND-SP014	HID-SP001	HID-SP002	HID-SP002*
							ng/L	ng/L	ng/L	ng/L	ng/L	ng/L	ng/L	ng/L	ng/L	ng/L	ng/L	ng/L	ng/L	ng/L	ng/L	ng/L	ng/L	ng/L	ng/L	ng/L	ng/L	ng/L	ng/L	ng/L	ng/L
Octyl salicylate							0.538216	4.86678	0.793194	3.43742	6.26185	1.74836	0.655822	1.28546	0.520343	0.497689	1.10179	0.312044	3.11361	1.98266	4.93906	7.54989	2.19692	4.63954	1.35645	0.517183	0.927062	1.08636	0.738804	1.01424	1.00378
Homosalate							0.751487	7.37233	1.07238	4.43918	9.51583	0.898911	0.898911	2.64715	0.72977	0.756361	0.756361	0.468119	3.41298	2.16753	5.56936	7.90417	4.29066	5.60723	1.60733	1.21162	2.64194	1.44537	1.00357	1.39918	1.37782
Octyl methoxycinnamate							0.0840956	0.0913783	0.119684	0.114353	0.0834456	0.100437	0.100437	0.070624	0.0816958	0.0846111	0.0846111	0.0527046	0.155058	0.112543	0.135601	0.135601	0.157997	0.157997	0.0906283	0.0814184	0.0751578	0.161102	0.112048	0.0807897	0.0807897
Octocrylene							0.130932	0.142172	0.185879	0.177628	0.780616	0.156151	0.156151	0.390035	0.127239	0.131691	0.131691	0.0825234	0.240536	0.174827	0.210487	0.210487	0.753596	0.956869	0.139777	0.705744	0.526394	0.24991	0.174084	0.125843	0.125843
4-methylbenzylidene Campor							0.358949	0.406252	0.596115	2.66404	13.3287	0.467443	0.467443	7.90614	7.14105	0.371121	0.371121	1.08257	0.84082	0.553323	4.0252	5.31806	14.0246	19.08	2.68705	16.0152	21.6628	0.873388	0.545205	0.335965	0.335965
Oxybenzone

## Sheet: SI8 Recoveries
Chemical	recovery %	SD %	N
d-Ace	28.8453	9.24662	154
d-Phe	36.3042	8.64656	154
d-Flu	44.736	11.3552	154
d-Chr	57.604	15.273	154
d-BbF	56.6612	19.6925	154
d-BaP	56.5648	22.4148	154
d-I123cdP	63.4951	30.1511	154
d-BghiP	43.4239	17.8303	154

## Sheet: SI9 Volume water
	Liter
HID	309700
EMD	16587
BPD	61000
BOD	46000
LAK	8706
LMD	8018
MAD	44319
MOD	83765
NOD	193291
SOD	379849
WID	1200000
WYD	102884
